# Supplementary material for: Age-Specific Signatures of Glioblastoma at the Genomic, Genetic, and Epigenetic Levels
Source: PLoS One. 2013 Apr 29;8(4):e62982. doi: 10.1371/journal.pone.0062982 (PMC3639162; doi:10.1371/journal.pone.0062982)
Supplement: Table S2 — Sample IDs for each data type used in this study. (XLSX) [file pone.0062982.s005.xlsx]

## Sheet: Sup Table 2
Supplementary Table 2. Sample IDs for each data type used in this study
Methylation	Exon	Affymetrix U133A	microRNA expression	Agilent 244K Expression
TCGA-02-0001-01C-01D-0186-05	TCGA-02-0001-01C-01R-0178-03	TCGA-02-0071-01A-01R-0202-01	TCGA-02-0001-01C-01T-0179-07	TCGA-02-0074-01A-01R-0195-07
TCGA-02-0003-01A-01D-0186-05	TCGA-02-0003-01A-01R-0178-03	TCGA-02-0086-01A-01R-0202-01	TCGA-02-0003-01A-01T-0179-07	TCGA-02-0075-01A-01R-0195-07
TCGA-02-0006-01B-01D-0186-05	TCGA-02-0004-01A-01R-0299-03	TCGA-02-0115-01A-01R-0202-01	TCGA-02-0004-01A-01T-0301-07	TCGA-02-0102-01A-01R-0195-07
TCGA-02-0007-01A-01D-0186-05	TCGA-02-0006-01B-01R-0178-03	TCGA-02-0075-01A-01R-0202-01	TCGA-02-0006-01B-01T-0179-07	TCGA-02-0064-01A-01R-0195-07
TCGA-02-0009-01A-01D-0186-05	TCGA-02-0007-01A-01R-0178-03	TCGA-02-0089-01A-01R-0202-01	TCGA-02-0007-01A-01T-0179-07	TCGA-02-0116-01A-01R-0195-07
TCGA-02-0011-01B-01D-0186-05	TCGA-02-0009-01A-01R-0178-03	TCGA-02-0099-01A-01R-0202-01	TCGA-02-0009-01A-01T-0179-07	TCGA-02-0086-01A-01R-0195-07
TCGA-02-0021-01A-01D-0186-05	TCGA-02-0011-01B-01R-0178-03	TCGA-02-0074-01A-01R-0202-01	TCGA-02-0011-01B-01T-0179-07	TCGA-02-0113-01A-01R-0195-07
TCGA-02-0024-01B-01D-0186-05	TCGA-02-0015-01A-01R-0299-03	TCGA-02-0085-01A-01R-0202-01	TCGA-02-0015-01A-01T-0301-07	TCGA-02-0069-01A-01R-0195-07
TCGA-02-0027-01A-01D-0186-05	TCGA-02-0016-01A-01R-0299-03	TCGA-02-0083-01A-01R-0202-01	TCGA-02-0016-01A-01T-0301-07	TCGA-02-0107-01A-01R-0195-07
TCGA-02-0033-01A-01D-0186-05	TCGA-02-0021-01A-01R-0178-03	TCGA-02-0113-01A-01R-0202-01	TCGA-02-0021-01A-01T-0179-07	TCGA-02-0099-01A-01R-0195-07
TCGA-02-0034-01A-01D-0186-05	TCGA-02-0023-01B-01R-0299-03	TCGA-02-0102-01A-01R-0202-01	TCGA-02-0023-01B-01T-0301-07	TCGA-02-0085-01A-01R-0195-07
TCGA-02-0037-01A-01D-0186-05	TCGA-02-0024-01B-01R-0178-03	TCGA-02-0107-01A-01R-0202-01	TCGA-02-0024-01B-01T-0179-07	TCGA-02-0083-01A-01R-0195-07
TCGA-02-0038-01A-01D-0186-05	TCGA-02-0025-01A-01R-0299-03	TCGA-02-0064-01A-01R-0202-01	TCGA-02-0025-01A-01T-0301-07	TCGA-02-0001-01C-01R-0179-07
TCGA-02-0043-01A-01D-0186-05	TCGA-02-0027-01A-01R-0178-03	TCGA-02-0116-01A-01R-0202-01	TCGA-02-0027-01A-01T-0179-07	TCGA-02-0034-01A-01R-0179-07
TCGA-02-0046-01A-01D-0186-05	TCGA-02-0033-01A-01R-0178-03	TCGA-02-0001-01C-01R-0177-01	TCGA-02-0033-01A-01T-0179-07	TCGA-02-0047-01A-01R-0179-07
TCGA-02-0047-01A-01D-0186-05	TCGA-02-0034-01A-01R-0178-03	TCGA-02-0003-01A-01R-0177-01	TCGA-02-0034-01A-01T-0179-07	TCGA-02-0037-01A-01R-0179-07
TCGA-02-0052-01A-01D-0186-05	TCGA-02-0037-01A-01R-0178-03	TCGA-02-0033-01A-01R-0177-01	TCGA-02-0037-01A-01T-0179-07	TCGA-02-0052-01A-01R-0179-07
TCGA-02-0054-01A-01D-0186-05	TCGA-02-0038-01A-01R-0178-03	TCGA-02-0034-01A-01R-0177-01	TCGA-02-0038-01A-01T-0179-07	TCGA-02-0003-01A-01R-0179-07
TCGA-02-0055-01A-01D-0186-05	TCGA-02-0039-01A-01R-0299-03	TCGA-02-0060-01A-01R-0177-01	TCGA-02-0039-01A-01T-0301-07	TCGA-02-0006-01B-01R-0179-07
TCGA-02-0057-01A-01D-0186-05	TCGA-02-0043-01A-01R-0178-03	TCGA-02-0046-01A-01R-0177-01	TCGA-02-0043-01A-01T-0179-07	TCGA-02-0007-01A-01R-0179-07
TCGA-02-0060-01A-01D-0186-05	TCGA-02-0046-01A-01R-0178-03	TCGA-02-0027-01A-01R-0177-01	TCGA-02-0047-01A-01T-0179-07	TCGA-02-0033-01A-01R-0179-07
TCGA-02-0064-01A-01D-0199-05	TCGA-02-0047-01A-01R-0178-03	TCGA-02-0054-01A-01R-0177-01	TCGA-02-0048-01A-01T-0301-07	TCGA-02-0038-01A-01R-0179-07
TCGA-02-0069-01A-01D-0199-05	TCGA-02-0048-01A-01R-0299-03	TCGA-02-0057-01A-01R-0177-01	TCGA-02-0051-01A-01T-0301-07	TCGA-02-0046-01A-01R-0179-07
TCGA-02-0071-01A-01D-0199-05	TCGA-02-0051-01A-01R-0299-03	TCGA-02-0052-01A-01R-0177-01	TCGA-02-0052-01A-01T-0179-07	TCGA-02-0054-01A-01R-0179-07
TCGA-02-0074-01A-01D-0199-05	TCGA-02-0052-01A-01R-0178-03	TCGA-02-0043-01A-01R-0177-01	TCGA-02-0054-01A-01T-0179-07	TCGA-02-0055-01A-01R-0179-07
TCGA-02-0075-01A-01D-0199-05	TCGA-02-0054-01A-01R-0178-03	TCGA-02-0009-01A-01R-0177-01	TCGA-02-0055-01A-01T-0179-07	TCGA-02-0057-01A-01R-0179-07
TCGA-02-0083-01A-01D-0199-05	TCGA-02-0055-01A-01R-0178-03	TCGA-02-0024-01B-01R-0177-01	TCGA-02-0057-01A-01T-0179-07	TCGA-02-0060-01A-01R-0179-07
TCGA-02-0085-01A-01D-0199-05	TCGA-02-0057-01A-01R-0178-03	TCGA-02-0011-01B-01R-0177-01	TCGA-02-0059-01A-01T-0301-07	TCGA-02-0115-01A-01R-0195-07
TCGA-02-0086-01A-01D-0199-05	TCGA-02-0059-01A-01R-0299-03	TCGA-02-0007-01A-01R-0177-01	TCGA-02-0060-01A-01T-0179-07	TCGA-02-0089-01A-01R-0195-07
TCGA-02-0089-01A-01D-0199-05	TCGA-02-0060-01A-01R-0178-03	TCGA-02-0021-01A-01R-0177-01	TCGA-02-0064-01A-01T-0195-07	TCGA-06-0130-01A-01R-0213-07
TCGA-02-0099-01A-01D-0199-05	TCGA-02-0064-01A-01R-0194-03	TCGA-02-0047-01A-01R-0177-01	TCGA-02-0068-01A-01T-0301-07	TCGA-06-0145-01A-01R-0213-07
TCGA-02-0102-01A-01D-0199-05	TCGA-02-0068-01A-01R-0299-03	TCGA-02-0038-01A-01R-0177-01	TCGA-02-0069-01A-01T-0195-07	TCGA-06-0169-01A-01R-0213-07
TCGA-02-0107-01A-01D-0199-05	TCGA-02-0069-01A-01R-0194-03	TCGA-06-0138-01A-01R-0233-01	TCGA-02-0070-01A-01T-0301-07	TCGA-02-0011-01B-01R-0179-07
TCGA-02-0113-01A-01D-0199-05	TCGA-02-0070-01A-01R-0299-03	TCGA-06-0185-01A-01R-0233-01	TCGA-02-0071-01A-01T-0195-07	TCGA-02-0021-01A-01R-0179-07
TCGA-02-0115-01A-01D-0199-05	TCGA-02-0071-01A-01R-0194-03	TCGA-06-0174-01A-01R-0233-01	TCGA-02-0074-01A-01T-0195-07	TCGA-02-0024-01B-01R-0179-07
TCGA-02-0116-01A-01D-0199-05	TCGA-02-0074-01A-01R-0194-03	TCGA-06-0188-01A-01R-0233-01	TCGA-02-0075-01A-01T-0195-07	TCGA-02-0027-01A-01R-0179-07
TCGA-02-2466-01A-01D-0788-05	TCGA-02-0075-01A-01R-0194-03	TCGA-06-0211-01A-01R-0233-01	TCGA-02-0079-01A-01T-0309-07	TCGA-02-0043-01A-01R-0179-07
TCGA-02-2470-01A-01D-0788-05	TCGA-02-0079-01A-03R-0307-03	TCGA-06-0241-01A-02R-0233-01	TCGA-02-0083-01A-01T-0195-07	TCGA-06-0137-01A-01R-0213-07
TCGA-02-2485-01A-01D-0788-05	TCGA-02-0083-01A-01R-0194-03	TCGA-06-0176-01A-02R-0233-01	TCGA-02-0085-01A-01T-0195-07	TCGA-06-0147-01A-01R-0213-07
TCGA-02-2486-01A-01D-0788-05	TCGA-02-0085-01A-01R-0194-03	TCGA-06-0190-01A-01R-0233-01	TCGA-02-0086-01A-01T-0195-07	TCGA-06-0141-01A-01R-0213-07
TCGA-06-0122-01A-01D-0218-05	TCGA-02-0086-01A-01R-0194-03	TCGA-06-0214-01A-02R-0233-01	TCGA-02-0089-01A-01T-0195-07	TCGA-06-0125-01A-01R-0213-07
TCGA-06-0124-01A-01D-0218-05	TCGA-02-0089-01A-01R-0194-03	TCGA-06-0171-01A-02R-0233-01	TCGA-02-0099-01A-01T-0195-07	TCGA-06-0143-01A-01R-0213-07
TCGA-06-0125-01A-01D-0218-05	TCGA-02-0099-01A-01R-0194-03	TCGA-06-0154-01A-02R-0233-01	TCGA-02-0102-01A-01T-0195-07	TCGA-06-0148-01A-01R-0213-07
TCGA-06-0126-01A-01D-0218-05	TCGA-02-0102-01A-01R-0194-03	TCGA-06-0197-01A-02R-0233-01	TCGA-02-0106-01A-01T-0283-07	TCGA-06-0126-01A-01R-0213-07
TCGA-06-0130-01A-01D-0218-05	TCGA-02-0106-01A-01R-0281-03	TCGA-06-0206-01A-01R-0233-01	TCGA-02-0107-01A-01T-0195-07	TCGA-06-0122-01A-01R-0213-07
TCGA-06-0133-01A-02D-0218-05	TCGA-02-0107-01A-01R-0194-03	TCGA-06-0132-01A-02R-0233-01	TCGA-02-0111-01A-01T-0283-07	TCGA-06-0133-01A-02R-0213-07
TCGA-06-0137-01A-01D-0218-05	TCGA-02-0111-01A-01R-0281-03	TCGA-06-0189-01A-05R-0233-01	TCGA-02-0113-01A-01T-0195-07	TCGA-06-0124-01A-01R-0213-07
TCGA-06-0137-01A-02D-0218-05	TCGA-02-0113-01A-01R-0194-03	TCGA-06-0158-01A-01R-0233-01	TCGA-02-0115-01A-01T-0195-07	TCGA-02-0009-01A-01R-0179-07
TCGA-06-0137-01A-03D-0218-05	TCGA-02-0115-01A-01R-0194-03	TCGA-06-0195-01B-01R-0233-01	TCGA-02-0116-01A-01T-0195-07	TCGA-02-0071-01A-01R-0195-07
TCGA-06-0137-01B-02D-0218-05	TCGA-02-0116-01A-01R-0194-03	TCGA-06-0166-01A-01R-0233-01	TCGA-02-0260-01A-03T-0283-07	TCGA-06-0139-01A-01R-0213-07
TCGA-06-0139-01A-01D-0218-05	TCGA-02-0260-01A-03R-0281-03	TCGA-06-0237-01A-02R-0233-01	TCGA-02-0266-01A-01T-0283-07	TCGA-06-0157-01A-01R-0229-07
TCGA-06-0141-01A-01D-0218-05	TCGA-02-0266-01A-01R-0281-03	TCGA-06-0208-01A-01R-0233-01	TCGA-02-0269-01B-01T-0283-07	TCGA-06-0174-01A-01R-0229-07
TCGA-06-0143-01A-01D-0218-05	TCGA-02-0269-01B-01R-0281-03	TCGA-06-0184-01A-01R-0233-01	TCGA-02-0271-01A-01T-0283-07	TCGA-06-0188-01A-01R-0229-07
TCGA-06-0145-01A-01D-0218-05	TCGA-02-0271-01A-01R-0281-03	TCGA-06-0168-01A-01R-0233-01	TCGA-02-0281-01A-01T-0283-07	TCGA-06-0211-01A-01R-0229-07
TCGA-06-0145-01A-02D-0218-05	TCGA-02-0281-01A-01R-0281-03	TCGA-06-0210-01A-01R-0233-01	TCGA-02-0285-01A-01T-0283-07	TCGA-06-0241-01A-02R-0229-07
TCGA-06-0145-01A-03D-0218-05	TCGA-02-0285-01A-01R-0281-03	TCGA-06-0187-01A-01R-0233-01	TCGA-02-0289-01A-01T-0283-07	TCGA-06-0158-01A-01R-0229-07
TCGA-06-0145-01A-04D-0218-05	TCGA-02-0289-01A-01R-0281-03	TCGA-06-0173-01A-01R-0233-01	TCGA-02-0290-01A-01T-0283-07	TCGA-06-0138-01A-01R-0229-07
TCGA-06-0145-01A-05D-0218-05	TCGA-02-0290-01A-01R-0281-03	TCGA-06-0130-01A-01R-0219-01	TCGA-02-0317-01A-01T-0283-07	TCGA-06-0185-01A-01R-0229-07
TCGA-06-0145-01A-06D-0218-05	TCGA-02-0317-01A-01R-0281-03	TCGA-06-0122-01A-01R-0219-01	TCGA-02-0321-01A-01T-0283-07	TCGA-06-0173-01A-01R-0229-07
TCGA-06-0147-01A-01D-0218-05	TCGA-02-0321-01A-01R-0281-03	TCGA-06-0124-01A-01R-0219-01	TCGA-02-0324-01A-01T-0283-07	TCGA-06-0187-01A-01R-0229-07
TCGA-06-0148-01A-01D-0218-05	TCGA-02-0325-01A-01R-0281-03	TCGA-06-0137-01A-01R-0219-01	TCGA-02-0325-01A-01T-0283-07	TCGA-06-0210-01A-01R-0229-07
TCGA-06-0155-01B-01D-0521-05	TCGA-02-0326-01A-01R-0281-03	TCGA-06-0125-01A-01R-0219-01	TCGA-02-0326-01A-01T-0283-07	TCGA-06-0201-01A-01R-0229-07
TCGA-06-0169-01A-01D-0218-05	TCGA-02-0330-01A-01R-0281-03	TCGA-06-0126-01A-01R-0219-01	TCGA-02-0330-01A-01T-0283-07	TCGA-06-0189-01A-05R-0229-07
TCGA-06-0875-01A-01D-0392-05	TCGA-02-0332-01A-01R-0281-03	TCGA-06-0145-01A-01R-0219-01	TCGA-02-0332-01A-01T-0283-07	TCGA-06-0132-01A-02R-0229-07
TCGA-06-0876-01A-01D-0392-05	TCGA-02-0333-01A-02R-0281-03	TCGA-02-0069-01A-01R-0202-01	TCGA-02-0333-01A-02T-0283-07	TCGA-06-0176-01A-02R-0229-07
TCGA-06-0877-01A-01D-0392-05	TCGA-02-0337-01A-01R-0281-03	TCGA-06-0157-01A-01R-0233-01	TCGA-02-0337-01A-01T-0283-07	TCGA-06-0190-01A-01R-0229-07
TCGA-06-0878-01A-01D-0392-05	TCGA-02-0338-01A-01R-0281-03	TCGA-06-0156-01A-01R-0233-01	TCGA-02-0338-01A-01T-0283-07	TCGA-06-0214-01A-02R-0229-07
TCGA-06-0879-01A-01D-0392-05	TCGA-02-0339-01A-01R-0281-03	TCGA-06-0201-01A-01R-0233-01	TCGA-02-0339-01A-01T-0283-07	TCGA-06-0171-01A-02R-0229-07
TCGA-06-0881-01A-02D-0392-05	TCGA-02-0422-01A-01R-0281-03	TCGA-06-0213-01A-01R-0233-01	TCGA-02-0422-01A-01T-0283-07	TCGA-06-0154-01A-02R-0229-07
TCGA-06-0882-01A-01D-0392-05	TCGA-02-0430-01A-01R-0281-03	TCGA-02-0269-01B-01R-0280-01	TCGA-02-0430-01A-01T-0283-07	TCGA-06-0166-01A-01R-0229-07
TCGA-06-0939-01A-01D-1228-05	TCGA-02-0439-01A-01R-0281-03	TCGA-02-0337-01A-01R-0280-01	TCGA-02-0439-01A-01T-0283-07	TCGA-06-0219-01A-01R-0229-07
TCGA-06-1084-01A-01D-0521-05	TCGA-02-0440-01A-01R-0281-03	TCGA-02-0446-01A-01R-0280-01	TCGA-02-0440-01A-01T-0283-07	TCGA-06-0195-01B-01R-0229-07
TCGA-06-1086-01A-02D-0521-05	TCGA-02-0446-01A-01R-0281-03	TCGA-06-0177-01A-01R-0280-01	TCGA-02-0446-01A-01T-0283-07	TCGA-06-0209-01A-01R-0229-07
TCGA-06-1087-01A-02D-0521-05	TCGA-02-0451-01A-01R-0281-03	TCGA-06-0410-01A-01R-0280-01	TCGA-02-0451-01A-01T-0283-07	TCGA-06-0156-01A-01R-0229-07
TCGA-06-1800-01A-01D-0595-05	TCGA-02-0456-01A-01R-0281-03	TCGA-08-0514-01A-01R-0280-01	TCGA-02-0456-01A-01T-0283-07	TCGA-06-0168-01A-01R-0229-07
TCGA-06-1801-01A-02D-0595-05	TCGA-02-2466-01A-01R-0790-03	TCGA-08-0525-01A-01R-0280-01	TCGA-02-2466-01A-01T-0792-07	TCGA-06-0184-01A-01R-0229-07
TCGA-06-1802-01A-01D-0595-05	TCGA-02-2470-01A-01R-0790-03	TCGA-02-0338-01A-01R-0280-01	TCGA-02-2470-01A-01T-0792-07	TCGA-06-0208-01A-01R-0229-07
TCGA-06-2557-01A-01D-0788-05	TCGA-02-2485-01A-01R-0790-03	TCGA-02-0451-01A-01R-0280-01	TCGA-02-2485-01A-01T-0792-07	TCGA-06-0237-01A-02R-0229-07
TCGA-06-2558-01A-01D-0788-05	TCGA-02-2486-01A-01R-0790-03	TCGA-06-0179-01A-02R-0280-01	TCGA-02-2486-01A-01T-0792-07	TCGA-06-0213-01A-01R-0229-07
TCGA-06-2559-01A-01D-0788-05	TCGA-06-0122-01A-01R-0212-03	TCGA-06-0412-01A-01R-0280-01	TCGA-06-0122-01A-01T-0213-07	TCGA-06-0197-01A-02R-0229-07
TCGA-06-2561-01A-02D-0788-05	TCGA-06-0124-01A-01R-0212-03	TCGA-08-0516-01A-01R-0280-01	TCGA-06-0124-01A-01T-0213-07	TCGA-06-0206-01A-01R-0229-07
TCGA-06-2562-01A-01D-0788-05	TCGA-06-0125-01A-01R-0212-03	TCGA-08-0529-01A-02R-0280-01	TCGA-06-0125-01A-01T-0213-07	TCGA-02-0269-01B-01R-0282-07
TCGA-06-2563-01A-01D-0788-05	TCGA-06-0126-01A-01R-0212-03	TCGA-02-0106-01A-01R-0280-01	TCGA-06-0126-01A-01T-0213-07	TCGA-02-0337-01A-01R-0282-07
TCGA-06-2564-01A-01D-0788-05	TCGA-06-0127-01A-01R-0307-03	TCGA-02-0281-01A-01R-0280-01	TCGA-06-0127-01A-01T-0309-07	TCGA-02-0446-01A-01R-0282-07
TCGA-06-2565-01A-01D-0788-05	TCGA-06-0130-01A-01R-0212-03	TCGA-02-0326-01A-01R-0280-01	TCGA-06-0130-01A-01T-0213-07	TCGA-06-0177-01A-01R-0282-07
TCGA-06-2566-01A-01D-0788-05	TCGA-06-0132-01A-02R-0232-03	TCGA-06-0413-01A-01R-0280-01	TCGA-06-0133-01A-02T-0213-07	TCGA-06-0410-01A-01R-0282-07
TCGA-06-2567-01A-01D-0788-05	TCGA-06-0133-01A-02R-0212-03	TCGA-08-0531-01A-01R-0280-01	TCGA-06-0137-01A-02T-0213-07	TCGA-08-0514-01A-01R-0282-07
TCGA-06-2569-01A-01D-0788-05	TCGA-06-0137-01A-01R-0212-03	TCGA-02-0111-01A-01R-0280-01	TCGA-06-0138-01A-01T-0230-07	TCGA-08-0525-01A-01R-0282-07
TCGA-12-0670-01B-01D-0392-05	TCGA-06-0138-01A-01R-0232-03	TCGA-02-0285-01A-01R-0280-01	TCGA-06-0139-01A-01T-0213-07	TCGA-02-0271-01A-01R-0282-07
TCGA-12-0820-01A-01D-0392-05	TCGA-06-0139-01A-01R-0212-03	TCGA-02-0456-01A-01R-0280-01	TCGA-06-0141-01A-01T-0213-07	TCGA-02-0325-01A-01R-0282-07
TCGA-12-0821-01A-01D-0392-05	TCGA-06-0141-01A-01R-0212-03	TCGA-02-0422-01A-01R-0280-01	TCGA-06-0143-01A-01T-0213-07	TCGA-02-0338-01A-01R-0282-07
TCGA-12-0822-01A-01D-0392-05	TCGA-06-0143-01A-01R-0212-03	TCGA-06-0194-01A-01R-0280-01	TCGA-06-0145-01A-05T-0213-07	TCGA-02-0451-01A-01R-0282-07
TCGA-12-0826-01A-01D-0392-05	TCGA-06-0145-01A-01R-0212-03	TCGA-06-0414-01A-01R-0280-01	TCGA-06-0147-01A-01T-0213-07	TCGA-06-0179-01A-02R-0282-07
TCGA-12-0828-01A-01D-0392-05	TCGA-06-0147-01A-01R-0212-03	TCGA-02-0289-01A-01R-0280-01	TCGA-06-0149-01A-05T-0283-07	TCGA-06-0412-01A-01R-0282-07
TCGA-12-0829-01A-01D-0392-05	TCGA-06-0148-01A-01R-0212-03	TCGA-02-0430-01A-01R-0280-01	TCGA-06-0152-01A-02T-0309-07	TCGA-08-0516-01A-01R-0282-07
TCGA-12-1088-01A-01D-0521-05	TCGA-06-0149-01A-05R-0281-03	TCGA-06-0394-01A-01R-0280-01	TCGA-06-0154-01A-02T-0230-07	TCGA-08-0529-01A-02R-0282-07
TCGA-12-1089-01A-01D-0521-05	TCGA-06-0152-01A-02R-0307-03	TCGA-08-0509-01A-01R-0280-01	TCGA-06-0155-01B-01T-0525-07	TCGA-02-0106-01A-01R-0282-07
TCGA-12-1090-01A-01D-0521-05	TCGA-06-0154-01A-02R-0232-03	TCGA-08-0520-01A-01R-0280-01	TCGA-06-0156-01A-01T-0230-07	TCGA-02-0281-01A-01R-0282-07
TCGA-12-1091-01A-01D-0521-05	TCGA-06-0155-01B-01R-0523-03	TCGA-06-0397-01A-01R-0280-01	TCGA-06-0157-01A-01T-0230-07	TCGA-02-0326-01A-01R-0282-07
TCGA-12-1092-01B-01D-0521-05	TCGA-06-0156-01A-01R-0232-03	TCGA-08-0510-01A-01R-0280-01	TCGA-06-0158-01A-01T-0230-07	TCGA-08-0531-01A-01R-0282-07
TCGA-12-1093-01A-01D-0521-05	TCGA-06-0157-01A-01R-0232-03	TCGA-08-0521-01A-01R-0280-01	TCGA-06-0162-01A-01T-0283-07	TCGA-02-0111-01A-01R-0282-07
TCGA-12-1094-01A-01D-0521-05	TCGA-06-0158-01A-01R-0232-03	TCGA-02-0260-01A-03R-0280-01	TCGA-06-0164-01A-01T-0283-07	TCGA-02-0285-01A-01R-0282-07
TCGA-12-1095-01A-01D-0521-05	TCGA-06-0162-01A-01R-0281-03	TCGA-02-0317-01A-01R-0280-01	TCGA-06-0166-01A-01T-0230-07	TCGA-02-0422-01A-01R-0282-07
TCGA-12-1096-01A-01D-0521-05	TCGA-06-0164-01A-01R-0281-03	TCGA-02-0439-01A-01R-0280-01	TCGA-06-0168-01A-01T-0230-07	TCGA-06-0194-01A-01R-0282-07
TCGA-12-1097-01B-01D-0521-05	TCGA-06-0166-01A-01R-0232-03	TCGA-06-0164-01A-01R-0280-01	TCGA-06-0169-01A-01T-0213-07	TCGA-06-0414-01A-01R-0282-07
TCGA-12-1098-01C-01D-0521-05	TCGA-06-0168-01A-01R-0232-03	TCGA-06-0402-01A-01R-0280-01	TCGA-06-0171-01A-01T-0230-07	TCGA-08-0518-01A-01R-0282-07
TCGA-12-1099-01A-01D-0521-05	TCGA-06-0169-01A-01R-0212-03	TCGA-08-0511-01A-01R-0280-01	TCGA-06-0173-01A-01T-0230-07	TCGA-02-0289-01A-01R-0282-07
TCGA-12-1598-01A-01D-0595-05	TCGA-06-0171-01A-02R-0232-03	TCGA-02-0321-01A-01R-0280-01	TCGA-06-0174-01A-01T-0230-07	TCGA-02-0330-01A-01R-0282-07
TCGA-12-1599-01A-01D-0595-05	TCGA-06-0173-01A-01R-0232-03	TCGA-08-0518-01A-01R-0280-01	TCGA-06-0175-01A-01T-0283-07	TCGA-02-0339-01A-01R-0282-07
TCGA-12-1600-01A-01D-0595-05	TCGA-06-0174-01A-01R-0232-03	TCGA-02-0440-01A-01R-0280-01	TCGA-06-0176-01A-02T-0230-07	TCGA-02-0456-01A-01R-0282-07
TCGA-12-1602-01A-01D-0595-05	TCGA-06-0175-01A-01R-0281-03	TCGA-06-0175-01A-01R-0280-01	TCGA-06-0177-01A-01T-0283-07	TCGA-06-0182-01A-01R-0282-07
TCGA-12-3644-01A-01D-0915-05	TCGA-06-0176-01A-02R-0232-03	TCGA-06-0409-01A-02R-0280-01	TCGA-06-0179-01A-03T-0283-07	TCGA-06-0413-01A-01R-0282-07
TCGA-12-3646-01A-01D-0915-05	TCGA-06-0177-01A-01R-0281-03	TCGA-08-0512-01A-01R-0280-01	TCGA-06-0182-01A-01T-0283-07	TCGA-02-0430-01A-01R-0282-07
TCGA-12-3648-01A-01D-0915-05	TCGA-06-0179-01A-02R-0281-03	TCGA-08-0524-01A-01R-0280-01	TCGA-06-0184-01A-01T-0230-07	TCGA-06-0149-01A-05R-0282-07
TCGA-12-3649-01A-01D-0915-05	TCGA-06-0182-01A-01R-0281-03	TCGA-06-0139-01A-01R-0219-01	TCGA-06-0185-01A-01T-0230-07	TCGA-06-0394-01A-01R-0282-07
TCGA-12-3650-01A-01D-0915-05	TCGA-06-0184-01A-01R-0232-03	TCGA-06-0141-01A-01R-0219-01	TCGA-06-0187-01A-01T-0230-07	TCGA-08-0509-01A-01R-0282-07
TCGA-12-3651-01A-01D-0915-05	TCGA-06-0185-01A-01R-0232-03	TCGA-06-0143-01A-01R-0219-01	TCGA-06-0188-01A-01T-0230-07	TCGA-08-0520-01A-01R-0282-07
TCGA-12-3652-01A-01D-0915-05	TCGA-06-0187-01A-01R-0232-03	TCGA-06-0148-01A-01R-0219-01	TCGA-06-0189-01A-01T-0230-07	TCGA-02-0290-01A-01R-0282-07
TCGA-12-3653-01A-01D-0915-05	TCGA-06-0188-01A-01R-0232-03	TCGA-06-0147-01A-01R-0219-01	TCGA-06-0190-01A-01T-0230-07	TCGA-08-0521-01A-01R-0282-07
TCGA-14-0736-01A-01D-0521-05	TCGA-06-0189-01A-05R-0232-03	TCGA-06-0169-01A-01R-0219-01	TCGA-06-0192-01B-01T-0341-07	TCGA-02-0260-01A-03R-0282-07
TCGA-14-0783-01B-01D-0521-05	TCGA-06-0190-01A-01R-0232-03	TCGA-06-0133-01A-02R-0219-01	TCGA-06-0194-01A-01T-0283-07	TCGA-02-0317-01A-01R-0282-07
TCGA-14-0786-01B-01D-0521-05	TCGA-06-0192-01B-01R-0339-03	TCGA-06-0162-01A-01R-0280-01	TCGA-06-0195-01B-01T-0230-07	TCGA-02-0333-01A-02R-0282-07
TCGA-14-0787-01A-01D-0392-05	TCGA-06-0194-01A-01R-0281-03	TCGA-02-0271-01A-01R-0280-01	TCGA-06-0197-01A-02T-0230-07	TCGA-02-0439-01A-01R-0282-07
TCGA-14-0789-01A-01D-0392-05	TCGA-06-0195-01B-01R-0232-03	TCGA-06-0182-01A-01R-0280-01	TCGA-06-0208-01A-01T-0230-07	TCGA-06-0164-01A-01R-0282-07
TCGA-14-0790-01B-01D-0788-05	TCGA-06-0197-01A-02R-0232-03	TCGA-08-0522-01A-01R-0280-01	TCGA-06-0210-01A-01T-0230-07	TCGA-06-0402-01A-01R-0282-07
TCGA-14-0812-01B-01D-0595-05	TCGA-06-0201-01A-01R-0245-03	TCGA-02-0004-01A-01R-0298-01	TCGA-06-0211-01B-01T-0230-07	TCGA-08-0511-01A-01R-0282-07
TCGA-14-0813-01A-01D-0392-05	TCGA-06-0208-01A-01R-0232-03	TCGA-02-0048-01A-01R-0298-01	TCGA-06-0213-01A-01T-0230-07	TCGA-08-0522-01A-01R-0282-07
TCGA-14-0817-01A-01D-0392-05	TCGA-06-0210-01A-01R-0232-03	TCGA-08-0245-01A-01R-0298-01	TCGA-06-0214-01A-02T-0230-07	TCGA-02-0266-01A-01R-0282-07
TCGA-14-0865-01B-01D-0595-05	TCGA-06-0211-01A-01R-0232-03	TCGA-08-0353-01A-01R-0298-01	TCGA-06-0219-01A-01T-0230-07	TCGA-02-0321-01A-01R-0282-07
TCGA-14-0866-01B-01D-0595-05	TCGA-06-0214-01A-02R-0232-03	TCGA-08-0380-01A-01R-0298-01	TCGA-06-0237-01A-02T-0230-07	TCGA-02-0332-01A-01R-0282-07
TCGA-14-0867-01A-01D-0392-05	TCGA-06-0219-01A-01R-0232-03	TCGA-02-0051-01A-01R-0298-01	TCGA-06-0238-01A-02T-0309-07	TCGA-02-0079-01A-03R-0308-07
TCGA-14-0871-01A-01D-0392-05	TCGA-06-0237-01A-02R-0232-03	TCGA-08-0246-01A-01R-0298-01	TCGA-06-0241-01A-02T-0230-07	TCGA-06-0127-01A-01R-0308-07
TCGA-14-1034-01A-01D-0521-05	TCGA-06-0238-01A-02R-0307-03	TCGA-06-0219-01A-01R-0233-01	TCGA-06-0394-01A-01T-0283-07	TCGA-06-0162-01A-01R-0282-07
TCGA-14-1037-01A-01D-0595-05	TCGA-06-0241-01A-02R-0232-03	TCGA-02-0325-01A-01R-0280-01	TCGA-06-0397-01A-01T-0283-07	TCGA-06-0397-01A-01R-0282-07
TCGA-14-1396-01A-01D-0521-05	TCGA-06-0394-01A-01R-0281-03	TCGA-02-0016-01A-01R-0298-01	TCGA-06-0402-01A-01T-0283-07	TCGA-08-0510-01A-01R-0282-07
TCGA-14-1401-01A-01D-0521-05	TCGA-06-0397-01A-01R-0281-03	TCGA-02-0068-01A-01R-0298-01	TCGA-06-0409-01A-02T-0283-07	TCGA-02-0440-01A-01R-0282-07
TCGA-14-1402-01A-01D-0521-05	TCGA-06-0402-01A-01R-0281-03	TCGA-08-0346-01A-01R-0298-01	TCGA-06-0410-01A-01T-0283-07	TCGA-06-0175-01A-01R-0282-07
TCGA-14-1451-01A-01D-0521-05	TCGA-06-0409-01A-02R-0281-03	TCGA-08-0356-01A-01R-0298-01	TCGA-06-0412-01A-01T-0283-07	TCGA-06-0409-01A-02R-0282-07
TCGA-14-1452-01A-01D-0521-05	TCGA-06-0410-01A-01R-0281-03	TCGA-08-0389-01A-01R-0298-01	TCGA-06-0413-01A-01T-0283-07	TCGA-08-0512-01A-01R-0282-07
TCGA-14-1453-01A-01D-0521-05	TCGA-06-0412-01A-01R-0281-03	TCGA-02-0023-01B-01R-0298-01	TCGA-06-0414-01A-01T-0283-07	TCGA-08-0524-01A-01R-0282-07
TCGA-14-1454-01A-01D-0521-05	TCGA-06-0413-01A-01R-0281-03	TCGA-02-0290-01A-01R-0280-01	TCGA-06-0644-01A-02T-0309-07	TCGA-08-0375-01A-01R-0300-07
TCGA-14-1455-01A-01D-0595-05	TCGA-06-0414-01A-01R-0281-03	TCGA-02-0333-01A-02R-0280-01	TCGA-06-0645-01A-01T-0309-07	TCGA-02-0324-01A-01R-0282-07
TCGA-14-1459-01A-01D-0521-05	TCGA-06-0644-01A-02R-0307-03	TCGA-08-0348-01A-01R-0298-01	TCGA-06-0646-01A-01T-0309-07	TCGA-06-0645-01A-01R-0308-07
TCGA-14-1794-01A-01D-0595-05	TCGA-06-0645-01A-01R-0307-03	TCGA-08-0359-01A-01R-0298-01	TCGA-06-0648-01A-01T-0309-07	TCGA-06-0646-01A-01R-0308-07
TCGA-14-1795-01A-01D-0595-05	TCGA-06-0646-01A-01R-0307-03	TCGA-08-0392-01A-01R-0298-01	TCGA-06-0649-01B-01T-0341-07	TCGA-06-0648-01A-01R-0308-07
TCGA-14-1823-01A-01D-0595-05	TCGA-06-0648-01A-01R-0307-03	TCGA-08-0360-01A-01R-0298-01	TCGA-06-0686-01A-01T-0341-07	TCGA-08-0345-01A-01R-0308-07
TCGA-14-1825-01A-01D-0595-05	TCGA-06-0649-01B-01R-0339-03	TCGA-02-0339-01A-01R-0280-01	TCGA-06-0743-01A-01T-0341-07	TCGA-08-0349-01A-01R-0308-07
TCGA-14-1827-01A-01D-0595-05	TCGA-06-0686-01A-01R-0339-03	TCGA-02-0332-01A-01R-0280-01	TCGA-06-0744-01A-01T-0341-07	TCGA-08-0352-01A-01R-0308-07
TCGA-14-1829-01A-01D-0595-05	TCGA-06-0743-01A-01R-0339-03	TCGA-02-0079-01A-03R-0306-01	TCGA-06-0745-01A-01T-0341-07	TCGA-08-0358-01A-01R-0308-07
TCGA-14-2554-01A-01D-0788-05	TCGA-06-0744-01A-01R-0339-03	TCGA-06-0648-01A-01R-0306-01	TCGA-06-0747-01A-01T-0341-07	TCGA-08-0373-01A-01R-0308-07
TCGA-14-2555-01B-01D-0915-05	TCGA-06-0745-01A-01R-0339-03	TCGA-12-0616-01A-01R-0306-01	TCGA-06-0749-01A-01T-0341-07	TCGA-08-0386-01A-01R-0308-07
TCGA-14-3476-01B-01D-1228-05	TCGA-06-0747-01A-01R-0339-03	TCGA-08-0345-01A-01R-0306-01	TCGA-06-0750-01A-01T-0341-07	TCGA-12-0616-01A-01R-0308-07
TCGA-14-3477-01A-01D-0915-05	TCGA-06-0749-01A-01R-0339-03	TCGA-12-0618-01A-01R-0306-01	TCGA-06-0875-01A-01T-0391-07	TCGA-02-0004-01A-01R-0300-07
TCGA-15-1446-01A-01D-0521-05	TCGA-06-0750-01A-01R-0339-03	TCGA-06-0127-01A-01R-0306-01	TCGA-06-0876-01A-01T-0391-07	TCGA-02-0048-01A-01R-0300-07
TCGA-15-1447-01A-01D-0521-05	TCGA-06-0875-01A-01R-0390-03	TCGA-02-0324-01A-01R-0280-01	TCGA-06-0877-01A-01T-0391-07	TCGA-08-0245-01A-01R-0300-07
TCGA-15-1449-01A-01D-0521-05	TCGA-06-0876-01A-01R-0390-03	TCGA-06-0238-01A-02R-0306-01	TCGA-06-0878-01A-01T-0391-07	TCGA-08-0353-01A-01R-0300-07
TCGA-16-0846-01A-01D-0392-05	TCGA-06-0877-01A-01R-0390-03	TCGA-08-0358-01A-01R-0306-01	TCGA-06-0879-01A-01T-0391-07	TCGA-08-0380-01A-01R-0300-07
TCGA-16-0848-01A-01D-0392-05	TCGA-06-0878-01A-01R-0390-03	TCGA-08-0354-01A-01R-0298-01	TCGA-06-0881-01A-02T-0391-07	TCGA-02-0051-01A-01R-0300-07
TCGA-16-0861-01A-01D-0392-05	TCGA-06-0879-01A-01R-0390-03	TCGA-06-0644-01A-02R-0306-01	TCGA-06-0882-01A-01T-0391-07	TCGA-08-0246-01A-01R-0300-07
TCGA-16-1045-01B-01D-0521-05	TCGA-06-0881-01A-02R-0390-03	TCGA-08-0373-01A-01R-0306-01	TCGA-06-1084-01A-01T-0525-07	TCGA-08-0354-01A-01R-0300-07
TCGA-16-1047-01B-01D-0521-05	TCGA-06-0882-01A-01R-0390-03	TCGA-06-0645-01A-01R-0306-01	TCGA-06-1086-01A-02T-0525-07	TCGA-02-0015-01A-01R-0300-07
TCGA-16-1055-01B-01D-0521-05	TCGA-06-1084-01A-01R-0523-03	TCGA-08-0386-01A-01R-0306-01	TCGA-06-1087-01A-02T-0525-07	TCGA-02-0059-01A-01R-0300-07
TCGA-16-1056-01B-01D-0521-05	TCGA-06-1086-01A-02R-0523-03	TCGA-02-0330-01A-01R-0280-01	TCGA-06-1800-01A-01T-0599-07	TCGA-08-0355-01A-01R-0300-07
TCGA-16-1060-01A-01D-0521-05	TCGA-06-1087-01A-02R-0523-03	TCGA-08-0355-01A-01R-0298-01	TCGA-06-1801-01A-02T-0599-07	TCGA-02-0016-01A-01R-0300-07
TCGA-16-1062-01A-01D-0521-05	TCGA-06-1800-01A-01R-0597-03	TCGA-12-0620-01A-01R-0306-01	TCGA-06-1802-01A-01T-0599-07	TCGA-02-0068-01A-01R-0300-07
TCGA-16-1063-01B-01D-0521-05	TCGA-06-1801-01A-02R-0597-03	TCGA-08-0390-01A-01R-0298-01	TCGA-06-2557-01A-01T-0792-07	TCGA-08-0346-01A-01R-0300-07
TCGA-19-0955-01A-02D-0521-05	TCGA-06-1802-01A-01R-0597-03	TCGA-08-0244-01A-01R-0298-01	TCGA-06-2558-01A-01T-0792-07	TCGA-08-0356-01A-01R-0300-07
TCGA-19-0957-01C-01D-0595-05	TCGA-06-2557-01A-01R-0790-03	TCGA-08-0347-01A-01R-0298-01	TCGA-06-2559-01A-01T-0792-07	TCGA-08-0389-01A-01R-0300-07
TCGA-19-0960-01A-02D-0521-05	TCGA-06-2558-01A-01R-0790-03	TCGA-08-0349-01A-01R-0306-01	TCGA-06-2561-01A-02T-0792-07	TCGA-02-0023-01B-01R-0300-07
TCGA-19-0962-01B-01D-0521-05	TCGA-06-2559-01A-01R-0790-03	TCGA-02-0266-01A-01R-0280-01	TCGA-06-2562-01A-01T-0792-07	TCGA-02-0070-01A-01R-0300-07
TCGA-19-0963-01B-01D-0521-05	TCGA-06-2561-01A-02R-0790-03	TCGA-02-0025-01A-01R-0298-01	TCGA-06-2563-01A-01T-0792-07	TCGA-08-0347-01A-01R-0300-07
TCGA-19-0964-01A-01D-0521-05	TCGA-06-2562-01A-01R-0790-03	TCGA-08-0352-01A-01R-0306-01	TCGA-06-2564-01A-01T-0792-07	TCGA-08-0357-01A-01R-0300-07
TCGA-19-1385-01A-02D-0595-05	TCGA-06-2563-01A-01R-0790-03	TCGA-08-0357-01A-01R-0298-01	TCGA-06-2565-01A-01T-0792-07	TCGA-08-0390-01A-01R-0300-07
TCGA-19-1386-01A-01D-0595-05	TCGA-06-2564-01A-01R-0790-03	TCGA-12-0619-01A-01R-0306-01	TCGA-06-2566-01A-01T-0792-07	TCGA-02-0025-01A-01R-0300-07
TCGA-19-1387-01A-01D-0595-05	TCGA-06-2565-01A-01R-0790-03	TCGA-02-0015-01A-01R-0298-01	TCGA-06-2567-01A-01T-0792-07	TCGA-08-0348-01A-01R-0300-07
TCGA-19-1388-01A-01D-0595-05	TCGA-06-2566-01A-01R-0790-03	TCGA-08-0375-01A-01R-0298-01	TCGA-06-2569-01A-01T-0792-07	TCGA-08-0359-01A-01R-0300-07
TCGA-19-1389-01A-01D-0595-05	TCGA-06-2567-01A-01R-0790-03	TCGA-06-0152-01A-02R-0306-01	TCGA-08-0244-01A-01T-0301-07	TCGA-08-0392-01A-01R-0300-07
TCGA-19-1390-01A-01D-0915-05	TCGA-06-2569-01A-01R-0790-03	TCGA-02-0059-01A-01R-0298-01	TCGA-08-0245-01A-01T-0301-07	TCGA-08-0360-01A-01R-0300-07
TCGA-19-1392-01A-01D-0521-05	TCGA-08-0244-01A-01R-0299-03	TCGA-02-0039-01A-01R-0298-01	TCGA-08-0246-01A-01T-0301-07	TCGA-02-0039-01A-01R-0300-07
TCGA-19-1786-01A-01D-0595-05	TCGA-08-0245-01A-01R-0299-03	TCGA-06-0646-01A-01R-0306-01	TCGA-08-0345-01A-01T-0309-07	TCGA-08-0244-01A-01R-0300-07
TCGA-19-1787-01B-01D-0915-05	TCGA-08-0246-01A-01R-0299-03	TCGA-02-0070-01A-01R-0298-01	TCGA-08-0346-01A-01T-0301-07	TCGA-12-0618-01A-01R-0308-07
TCGA-19-1789-01A-01D-0595-05	TCGA-08-0345-01A-01R-0307-03	TCGA-06-0149-01A-05R-0280-01	TCGA-08-0347-01A-01T-0301-07	TCGA-12-0619-01A-01R-0308-07
TCGA-19-1790-01B-01D-1228-05	TCGA-08-0346-01A-01R-0299-03	TCGA-15-1449-01A-01R-0522-01	TCGA-08-0348-01A-01T-0301-07	TCGA-12-0620-01A-01R-0308-07
TCGA-19-1791-01A-01D-0595-05	TCGA-08-0347-01A-01R-0299-03	TCGA-15-1446-01A-01R-0522-01	TCGA-08-0349-01A-01T-0309-07	TCGA-06-0152-01A-02R-0308-07
TCGA-19-2619-01A-01D-0915-05	TCGA-08-0348-01A-01R-0299-03	TCGA-12-1091-01A-01R-0522-01	TCGA-08-0352-01A-01T-0309-07	TCGA-06-0238-01A-02R-0308-07
TCGA-19-2620-01A-01D-0915-05	TCGA-08-0349-01A-01R-0307-03	TCGA-12-1099-01A-01R-0522-01	TCGA-08-0353-01A-01T-0301-07	TCGA-06-0644-01A-02R-0308-07
TCGA-19-2621-01B-01D-0915-05	TCGA-08-0352-01A-01R-0307-03	TCGA-19-0963-01B-01R-0522-01	TCGA-08-0354-01A-01T-0301-07	TCGA-12-0772-01A-01R-0340-07
TCGA-19-2623-01A-01D-0915-05	TCGA-08-0353-01A-01R-0299-03	TCGA-16-1062-01A-01R-0522-01	TCGA-08-0355-01A-01T-0301-07	TCGA-12-0773-01A-01R-0340-07
TCGA-19-2624-01A-01D-0915-05	TCGA-08-0354-01A-01R-0299-03	TCGA-26-1443-01A-01R-0522-01	TCGA-08-0356-01A-01T-0301-07	TCGA-12-0775-01A-01R-0340-07
TCGA-19-2625-01A-01D-0915-05	TCGA-08-0355-01A-01R-0299-03	TCGA-14-1459-01A-01R-0522-01	TCGA-08-0357-01A-01T-0301-07	TCGA-12-0776-01A-01R-0340-07
TCGA-19-2631-01A-01D-1228-05	TCGA-08-0356-01A-01R-0299-03	TCGA-12-1098-01C-01R-0522-01	TCGA-08-0358-01A-01T-0309-07	TCGA-12-0778-01A-01R-0340-07
TCGA-19-4068-01A-01D-1228-05	TCGA-08-0357-01A-01R-0299-03	TCGA-12-1090-01A-01R-0522-01	TCGA-08-0359-01A-01T-0301-07	TCGA-12-0780-01A-01R-0340-07
TCGA-26-1438-01A-01D-0521-05	TCGA-08-0358-01A-01R-0307-03	TCGA-16-1060-01A-01R-0522-01	TCGA-08-0360-01A-01T-0301-07	TCGA-06-0192-01B-01R-0340-07
TCGA-26-1439-01A-01D-1228-05	TCGA-08-0359-01A-01R-0299-03	TCGA-19-0962-01B-01R-0522-01	TCGA-08-0373-01A-01T-0309-07	TCGA-06-0649-01B-01R-0340-07
TCGA-26-1440-01A-01D-0521-05	TCGA-08-0360-01A-01R-0299-03	TCGA-19-0955-01A-02R-0522-01	TCGA-08-0375-01A-01T-0301-07	TCGA-12-0654-01B-01R-0340-07
TCGA-26-1443-01A-01D-0521-05	TCGA-08-0373-01A-01R-0307-03	TCGA-14-0783-01B-01R-0522-01	TCGA-08-0380-01A-01T-0301-07	TCGA-12-0656-01B-01R-0340-07
TCGA-26-1799-01A-02D-0595-05	TCGA-08-0375-01A-01R-0299-03	TCGA-06-0155-01B-01R-0522-01	TCGA-08-0386-01A-01T-0309-07	TCGA-12-0657-01A-01R-0340-07
TCGA-27-1830-01A-01D-0595-05	TCGA-08-0380-01A-01R-0299-03	TCGA-16-1055-01B-01R-0522-01	TCGA-08-0389-01A-01T-0301-07	TCGA-06-0686-01A-01R-0340-07
TCGA-27-1831-01A-01D-0788-05	TCGA-08-0386-01A-01R-0307-03	TCGA-16-1045-01B-01R-0522-01	TCGA-08-0390-01A-01T-0301-07	TCGA-12-0688-01A-02R-0340-07
TCGA-27-1832-01A-01D-0595-05	TCGA-08-0389-01A-01R-0299-03	TCGA-19-0964-01A-01R-0522-01	TCGA-08-0392-01A-01T-0301-07	TCGA-12-0692-01A-01R-0340-07
TCGA-27-1833-01A-01D-0595-05	TCGA-08-0390-01A-01R-0299-03	TCGA-12-1088-01A-01R-0522-01	TCGA-08-0509-01A-01T-0283-07	TCGA-12-0703-01A-02R-0340-07
TCGA-27-1834-01A-01D-0595-05	TCGA-08-0392-01A-01R-0299-03	TCGA-06-1086-01A-02R-0522-01	TCGA-08-0510-01A-01T-0283-07	TCGA-12-0707-01A-01R-0340-07
TCGA-27-1835-01A-01D-0788-05	TCGA-08-0509-01A-01R-0281-03	TCGA-16-1063-01B-01R-0522-01	TCGA-08-0511-01A-01T-0283-07	TCGA-15-0742-01A-01R-0340-07
TCGA-27-1836-01A-01D-0788-05	TCGA-08-0510-01A-01R-0281-03	TCGA-12-1096-01A-01R-0522-01	TCGA-08-0512-01A-01T-0283-07	TCGA-06-0743-01A-01R-0340-07
TCGA-27-1837-01A-01D-0788-05	TCGA-08-0511-01A-01R-0281-03	TCGA-12-1094-01A-01R-0522-01	TCGA-08-0514-01A-01T-0283-07	TCGA-06-0744-01A-01R-0340-07
TCGA-27-1838-01A-01D-0788-05	TCGA-08-0512-01A-01R-0281-03	TCGA-12-1092-01B-01R-0522-01	TCGA-08-0516-01A-01T-0283-07	TCGA-06-0745-01A-01R-0340-07
TCGA-27-2518-01A-01D-0788-05	TCGA-08-0514-01A-01R-0281-03	TCGA-26-1438-01A-01R-0522-01	TCGA-08-0518-01A-01T-0283-07	TCGA-06-0747-01A-01R-0340-07
TCGA-27-2519-01A-01D-0788-05	TCGA-08-0516-01A-01R-0281-03	TCGA-14-1401-01A-01R-0522-01	TCGA-08-0520-01A-01T-0283-07	TCGA-06-0749-01A-01R-0340-07
TCGA-27-2523-01A-01D-0788-05	TCGA-08-0518-01A-01R-0281-03	TCGA-14-1453-01A-01R-0522-01	TCGA-08-0521-01A-01T-0283-07	TCGA-06-0750-01A-01R-0340-07
TCGA-27-2524-01A-01D-0788-05	TCGA-08-0520-01A-01R-0281-03	TCGA-14-1451-01A-01R-0522-01	TCGA-08-0522-01A-01T-0283-07	TCGA-12-0821-01A-01R-0388-07
TCGA-27-2526-01A-01D-0788-05	TCGA-08-0521-01A-01R-0281-03	TCGA-15-1447-01A-01R-0522-01	TCGA-08-0524-01A-01T-0283-07	TCGA-06-0878-01A-01R-0388-07
TCGA-27-2527-01A-01D-0788-05	TCGA-08-0522-01A-01R-0281-03	TCGA-19-0960-01A-02R-0522-01	TCGA-08-0525-01A-01T-0283-07	TCGA-14-0789-01A-01R-0388-07
TCGA-27-2528-01A-01D-0788-05	TCGA-08-0524-01A-01R-0281-03	TCGA-14-0786-01B-01R-0522-01	TCGA-08-0529-01A-02T-0283-07	TCGA-12-0822-01A-01R-0388-07
TCGA-28-1745-01B-01D-0595-05	TCGA-08-0525-01A-01R-0281-03	TCGA-14-0736-01A-01R-0522-01	TCGA-08-0531-01A-01T-0283-07	TCGA-06-0879-01A-01R-0388-07
TCGA-28-1746-01A-01D-0595-05	TCGA-08-0529-01A-02R-0281-03	TCGA-16-1047-01B-01R-0522-01	TCGA-12-0616-01A-01T-0309-07	TCGA-14-0813-01A-01R-0388-07
TCGA-28-1747-01C-01D-0788-05	TCGA-08-0531-01A-01R-0281-03	TCGA-14-1034-01A-01R-0522-01	TCGA-12-0618-01A-01T-0309-07	TCGA-12-0826-01A-01R-0388-07
TCGA-28-1749-01A-01D-0595-05	TCGA-12-0616-01A-01R-0307-03	TCGA-16-1056-01B-01R-0522-01	TCGA-12-0619-01A-01T-0309-07	TCGA-16-0861-01A-01R-0388-07
TCGA-28-1750-01A-01D-0595-05	TCGA-12-0618-01A-01R-0307-03	TCGA-12-1089-01A-01R-0522-01	TCGA-12-0620-01A-01T-0309-07	TCGA-06-0881-01A-02R-0388-07
TCGA-28-1751-01A-02D-0595-05	TCGA-12-0619-01A-01R-0307-03	TCGA-06-1087-01A-02R-0522-01	TCGA-12-0654-01B-01T-0341-07	TCGA-14-0817-01A-01R-0388-07
TCGA-28-1752-01A-01D-0595-05	TCGA-12-0620-01A-01R-0307-03	TCGA-19-1392-01A-01R-0522-01	TCGA-12-0656-01A-01T-0341-07	TCGA-14-0867-01A-01R-0388-07
TCGA-28-1753-01A-01D-0788-05	TCGA-12-0654-01B-01R-0339-03	TCGA-06-1084-01A-01R-0522-01	TCGA-12-0657-01A-01T-0341-07	TCGA-06-0882-01A-01R-0388-07
TCGA-28-1755-01A-01D-0595-05	TCGA-12-0656-01B-01R-0339-03	TCGA-12-1097-01B-01R-0522-01	TCGA-12-0670-01B-01T-0391-07	TCGA-12-0670-01B-01R-0388-07
TCGA-28-1757-01A-02D-0595-05	TCGA-12-0657-01A-01R-0339-03	TCGA-12-1095-01A-01R-0522-01	TCGA-12-0688-01A-02T-0341-07	TCGA-12-0828-01A-01R-0388-07
TCGA-28-1760-01A-01D-0595-05	TCGA-12-0670-01B-01R-0390-03	TCGA-12-1093-01A-01R-0522-01	TCGA-12-0692-01A-01T-0341-07	TCGA-14-0871-01A-01R-0388-07
TCGA-28-2502-01B-01D-0788-05	TCGA-12-0688-01A-02R-0339-03	TCGA-14-1402-01A-01R-0522-01	TCGA-12-0703-01A-02T-0341-07	TCGA-12-0829-01A-01R-0388-07
TCGA-28-2506-01A-02D-0788-05	TCGA-12-0692-01A-01R-0339-03	TCGA-26-1440-01A-01R-0522-01	TCGA-12-0707-01A-01T-0341-07	TCGA-06-0875-01A-01R-0388-07
TCGA-28-2509-01A-01D-0788-05	TCGA-12-0703-01A-02R-0339-03	TCGA-14-1454-01A-01R-0522-01	TCGA-12-0772-01A-01T-0341-07	TCGA-16-0846-01A-01R-0388-07
TCGA-28-2513-01A-01D-0788-05	TCGA-12-0707-01A-01R-0339-03	TCGA-14-1452-01A-01R-0522-01	TCGA-12-0773-01A-01T-0341-07	TCGA-06-0876-01A-01R-0388-07
TCGA-28-2514-01A-02D-0788-05	TCGA-12-0772-01A-01R-0339-03	TCGA-14-1396-01A-01R-0522-01	TCGA-12-0775-01A-01T-0341-07	TCGA-12-0820-01A-01R-0388-07
TCGA-32-1970-01A-01D-0788-05	TCGA-12-0773-01A-01R-0339-03	TCGA-06-0192-01B-01R-0338-01	TCGA-12-0776-01A-01T-0341-07	TCGA-16-0848-01A-01R-0388-07
TCGA-32-1976-01A-01D-0788-05	TCGA-12-0775-01A-01R-0339-03	TCGA-06-0686-01A-01R-0338-01	TCGA-12-0778-01A-01T-0341-07	TCGA-06-0877-01A-01R-0388-07
TCGA-32-1977-01A-01D-1228-05	TCGA-12-0776-01A-01R-0339-03	TCGA-06-0744-01A-01R-0338-01	TCGA-12-0780-01A-01T-0341-07	TCGA-14-0787-01A-01R-0388-07
TCGA-32-1982-01A-01D-0788-05	TCGA-12-0778-01A-01R-0339-03	TCGA-12-0775-01A-01R-0338-01	TCGA-12-0820-01A-01T-0391-07	TCGA-06-0155-01B-01R-0524-07
TCGA-32-1986-01A-01D-0788-05	TCGA-12-0780-01A-01R-0339-03	TCGA-12-0688-01A-02R-0338-01	TCGA-12-0821-01A-01T-0391-07	TCGA-19-0964-01A-01R-0524-07
TCGA-32-1987-01A-01D-1228-05	TCGA-12-0820-01A-01R-0390-03	TCGA-06-0745-01A-01R-0338-01	TCGA-12-0822-01A-01T-0391-07	TCGA-16-1063-01B-01R-0524-07
TCGA-32-1991-01A-01D-1228-05	TCGA-12-0821-01A-01R-0390-03	TCGA-12-0776-01A-01R-0338-01	TCGA-12-0826-01A-01T-0391-07	TCGA-12-1092-01B-01R-0524-07
TCGA-32-2491-01A-01D-1228-05	TCGA-12-0822-01A-01R-0390-03	TCGA-06-0649-01B-01R-0338-01	TCGA-12-0828-01A-01T-0391-07	TCGA-19-1392-01A-01R-0524-07
TCGA-32-2494-01A-01D-1228-05	TCGA-12-0826-01A-01R-0390-03	TCGA-12-0692-01A-01R-0338-01	TCGA-12-0829-01A-01T-0391-07	TCGA-15-1447-01A-01R-0524-07
TCGA-32-2615-01A-01D-0915-05	TCGA-12-0828-01A-01R-0390-03	TCGA-06-0749-01A-01R-0338-01	TCGA-12-1088-01A-01T-0525-07	TCGA-14-0736-01A-01R-0524-07
TCGA-32-2616-01A-01D-0915-05	TCGA-12-0829-01A-01R-0390-03	TCGA-12-0780-01A-01R-0338-01	TCGA-12-1089-01A-01T-0525-07	TCGA-14-1034-01A-01R-0524-07
TCGA-32-2632-01A-01D-0915-05	TCGA-12-1088-01A-01R-0523-03	TCGA-12-0654-01B-01R-0338-01	TCGA-12-1090-01A-01T-0525-07	TCGA-06-1084-01A-01R-0524-07
TCGA-32-2634-01A-01D-0915-05	TCGA-12-1089-01A-01R-0523-03	TCGA-12-0703-01A-02R-0338-01	TCGA-12-1091-01A-01T-0525-07	TCGA-12-1093-01A-01R-0524-07
TCGA-32-2638-01A-01D-0915-05	TCGA-12-1090-01A-01R-0523-03	TCGA-06-0750-01A-01R-0338-01	TCGA-12-1092-01B-01T-0525-07	TCGA-14-1396-01A-01R-0524-07
TCGA-32-4209-01A-01D-1228-05	TCGA-12-1091-01A-01R-0523-03	TCGA-12-0656-01B-01R-0338-01	TCGA-12-1093-01A-01T-0525-07	TCGA-15-1449-01A-01R-0524-07
TCGA-32-4210-01A-01D-1228-05	TCGA-12-1092-01B-01R-0523-03	TCGA-12-0707-01A-01R-0338-01	TCGA-12-1094-01A-01T-0525-07	TCGA-14-0783-01B-01R-0524-07
TCGA-32-4211-01A-01D-1228-05	TCGA-12-1093-01A-01R-0523-03	TCGA-15-0742-01A-01R-0338-01	TCGA-12-1095-01A-01T-0525-07	TCGA-16-1045-01B-01R-0524-07
TCGA-32-4213-01A-01D-1228-05	TCGA-12-1094-01A-01R-0523-03	TCGA-12-0772-01A-01R-0338-01	TCGA-12-1096-01A-01T-0525-07	TCGA-06-1086-01A-02R-0524-07
TCGA-32-4719-01A-01D-1228-05	TCGA-12-1095-01A-01R-0523-03	TCGA-06-0743-01A-01R-0338-01	TCGA-12-1097-01B-01T-0525-07	TCGA-12-1094-01A-01R-0524-07
TCGA-41-2571-01A-01D-0915-05	TCGA-12-1096-01A-01R-0523-03	TCGA-12-0773-01A-01R-0338-01	TCGA-12-1098-01C-01T-0525-07	TCGA-14-1401-01A-01R-0524-07
TCGA-41-2572-01A-01D-1228-05	TCGA-12-1097-01B-01R-0523-03	TCGA-12-0778-01A-01R-0338-01	TCGA-12-1099-01A-01T-0525-07	TCGA-14-1451-01A-01R-0524-07
TCGA-41-2573-01A-01D-0915-05	TCGA-12-1098-01C-01R-0523-03	TCGA-12-0657-01A-01R-0338-01	TCGA-12-1598-01A-01T-0599-07	TCGA-14-0786-01B-01R-0524-07
TCGA-41-2575-01A-01D-0915-05	TCGA-12-1099-01A-01R-0523-03	TCGA-06-0747-01A-01R-0338-01	TCGA-12-1599-01A-01T-0599-07	TCGA-16-1047-01B-01R-0524-07
TCGA-41-3392-01A-01D-0915-05	TCGA-12-1598-01A-01R-0597-03	TCGA-28-1745-01B-01R-0596-01	TCGA-12-1600-01A-01T-0599-07	TCGA-06-1087-01A-02R-0524-07
TCGA-41-3393-01A-01D-1228-05	TCGA-12-1599-01A-01R-0597-03	TCGA-28-1760-01A-01R-0596-01	TCGA-12-1602-01A-01T-0599-07	TCGA-12-1095-01A-01R-0524-07
TCGA-41-3915-01A-01D-1228-05	TCGA-12-1600-01A-01R-0597-03	TCGA-19-1389-01A-01R-0596-01	TCGA-12-3644-01A-01T-0919-07	TCGA-14-1402-01A-01R-0524-07
TCGA-41-4097-01A-01D-1228-05	TCGA-12-1602-01A-01R-0597-03	TCGA-14-1827-01A-01R-0596-01	TCGA-12-3646-01A-01T-0919-07	TCGA-14-1452-01A-01R-0524-07
	TCGA-12-3644-01A-01R-0917-03	TCGA-12-1598-01A-01R-0596-01	TCGA-12-3648-01A-01T-0919-07	TCGA-19-0955-01A-02R-0524-07
	TCGA-12-3646-01A-01R-0917-03	TCGA-28-1746-01A-01R-0596-01	TCGA-12-3649-01A-01T-0919-07	TCGA-16-1055-01B-01R-0524-07
	TCGA-12-3648-01A-01R-0917-03	TCGA-26-1799-01A-02R-0596-01	TCGA-12-3650-01A-01T-0919-07	TCGA-12-1088-01A-01R-0524-07
	TCGA-12-3649-01A-01R-0917-03	TCGA-19-1789-01A-01R-0596-01	TCGA-12-3651-01A-01T-0919-07	TCGA-12-1096-01A-01R-0524-07
	TCGA-12-3650-01A-01R-0917-03	TCGA-06-1800-01A-01R-0596-01	TCGA-12-3652-01A-01T-0919-07	TCGA-26-1438-01A-01R-0524-07
	TCGA-12-3651-01A-01R-0917-03	TCGA-14-1829-01A-01R-0596-01	TCGA-12-3653-01A-01T-0919-07	TCGA-14-1453-01A-01R-0524-07
	TCGA-12-3652-01A-01R-0917-03	TCGA-14-1455-01A-01R-0596-01	TCGA-14-0736-01A-01T-0525-07	TCGA-19-0960-01A-02R-0524-07
	TCGA-12-3653-01A-01R-0917-03	TCGA-28-1749-01A-01R-0596-01	TCGA-14-0783-01B-01T-0525-07	TCGA-16-1056-01B-01R-0524-07
	TCGA-14-0736-01A-01R-0523-03	TCGA-14-0812-01B-01R-0596-01	TCGA-14-0786-01B-01T-0525-07	TCGA-12-1089-01A-01R-0524-07
	TCGA-14-0783-01B-01R-0523-03	TCGA-19-1791-01A-01R-0596-01	TCGA-14-0787-01A-01T-0391-07	TCGA-12-1097-01B-01R-0524-07
	TCGA-14-0786-01B-01R-0523-03	TCGA-06-1801-01A-02R-0596-01	TCGA-14-0789-01A-01T-0391-07	TCGA-26-1440-01A-01R-0524-07
	TCGA-14-0787-01A-01R-0390-03	TCGA-14-1037-01A-01R-0596-01	TCGA-14-0790-01B-01T-0792-07	TCGA-14-1454-01A-01R-0524-07
	TCGA-14-0789-01A-01R-0390-03	TCGA-28-1750-01A-01R-0596-01	TCGA-14-0812-01B-01T-0599-07	TCGA-19-0962-01B-01R-0524-07
	TCGA-14-0790-01B-01R-0790-03	TCGA-14-0865-01B-01R-0596-01	TCGA-14-0813-01A-01T-0391-07	TCGA-16-1060-01A-01R-0524-07
	TCGA-14-0812-01B-01R-0597-03	TCGA-19-0957-01C-01R-0596-01	TCGA-14-0817-01A-01T-0391-07	TCGA-12-1090-01A-01R-0524-07
	TCGA-14-0813-01A-01R-0390-03	TCGA-06-1802-01A-01R-0596-01	TCGA-14-0865-01B-01T-0656-07	TCGA-12-1098-01C-01R-0524-07
	TCGA-14-0817-01A-01R-0390-03	TCGA-27-1830-01A-01R-0596-01	TCGA-14-0866-01B-01T-0599-07	TCGA-26-1443-01A-01R-0524-07
	TCGA-14-0865-01B-01R-0597-03	TCGA-12-1599-01A-01R-0596-01	TCGA-14-0867-01A-01T-0391-07	TCGA-14-1459-01A-01R-0524-07
	TCGA-14-0866-01B-01R-0597-03	TCGA-28-1751-01A-02R-0596-01	TCGA-14-0871-01A-01T-0391-07	TCGA-19-0963-01B-01R-0524-07
	TCGA-14-0867-01A-01R-0390-03	TCGA-14-0866-01B-01R-0596-01	TCGA-14-1034-01A-01T-0525-07	TCGA-16-1062-01A-01R-0524-07
	TCGA-14-0871-01A-01R-0390-03	TCGA-19-1385-01A-02R-0596-01	TCGA-14-1037-01A-01T-0599-07	TCGA-12-1091-01A-01R-0524-07
	TCGA-14-1034-01A-01R-0523-03	TCGA-27-1832-01A-01R-0596-01	TCGA-14-1396-01A-01T-0525-07	TCGA-12-1099-01A-01R-0524-07
	TCGA-14-1037-01A-01R-0597-03	TCGA-12-1600-01A-01R-0596-01	TCGA-14-1401-01A-01T-0525-07	TCGA-15-1446-01A-01R-0524-07
	TCGA-14-1396-01A-01R-0523-03	TCGA-28-1752-01A-01R-0596-01	TCGA-14-1402-01A-01T-0525-07	TCGA-06-1800-01A-01R-0598-07
	TCGA-14-1401-01A-01R-0523-03	TCGA-14-1794-01A-01R-0596-01	TCGA-14-1451-01A-01T-0525-07	TCGA-06-1801-01A-02R-0598-07
	TCGA-14-1402-01A-01R-0523-03	TCGA-19-1386-01A-01R-0596-01	TCGA-14-1452-01A-01T-0525-07	TCGA-06-1802-01A-01R-0598-07
	TCGA-14-1451-01A-01R-0523-03	TCGA-27-1833-01A-01R-0596-01	TCGA-14-1453-01A-01T-0525-07	TCGA-12-1598-01A-01R-0598-07
	TCGA-14-1452-01A-01R-0523-03	TCGA-28-1755-01A-01R-0596-01	TCGA-14-1454-01A-01T-0525-07	TCGA-12-1599-01A-01R-0598-07
	TCGA-14-1453-01A-01R-0523-03	TCGA-14-1795-01A-01R-0596-01	TCGA-14-1455-01A-01T-0599-07	TCGA-12-1600-01A-01R-0598-07
	TCGA-14-1454-01A-01R-0523-03	TCGA-19-1387-01A-01R-0596-01	TCGA-14-1459-01A-01T-0525-07	TCGA-12-1602-01A-01R-0598-07
	TCGA-14-1455-01A-01R-0597-03	TCGA-14-1823-01A-01R-0596-01	TCGA-14-1794-01A-01T-0599-07	TCGA-14-0812-01B-01R-0598-07
	TCGA-14-1459-01A-01R-0523-03	TCGA-27-1834-01A-01R-0596-01	TCGA-14-1795-01A-01T-0599-07	TCGA-14-0865-01B-01R-0598-07
	TCGA-14-1794-01A-01R-0597-03	TCGA-12-1602-01A-01R-0596-01	TCGA-14-1823-01A-01T-0599-07	TCGA-14-0866-01B-01R-0598-07
	TCGA-14-1795-01A-01R-0597-03	TCGA-28-1757-01A-02R-0596-01	TCGA-14-1825-01A-01T-0599-07	TCGA-14-1037-01A-01R-0598-07
	TCGA-14-1825-01A-01R-0597-03	TCGA-19-1786-01A-01R-0596-01	TCGA-14-1825-01A-01T-0656-07	TCGA-14-1455-01A-01R-0598-07
	TCGA-14-1827-01A-01R-0597-03	TCGA-19-1388-01A-01R-0596-01	TCGA-14-1827-01A-01T-0599-07	TCGA-14-1794-01A-01R-0598-07
	TCGA-14-1829-01A-01R-0597-03	TCGA-14-1825-01A-01R-0596-01	TCGA-14-1829-01A-01T-0599-07	TCGA-14-1795-01A-01R-0598-07
	TCGA-14-2554-01A-01R-0790-03	TCGA-06-5418-01A-01R-1482-01	TCGA-14-2554-01A-01T-0792-07	TCGA-14-1823-01A-01R-0598-07
	TCGA-14-2555-01B-01R-0917-03	TCGA-12-5295-01A-01R-1482-01	TCGA-14-2555-01B-01T-0919-07	TCGA-14-1827-01A-01R-0598-07
	TCGA-14-3477-01A-01R-0917-03	TCGA-12-5299-01A-02R-1482-01	TCGA-14-3477-01A-01T-0919-07	TCGA-14-1825-01A-01R-0598-07
	TCGA-15-0742-01A-01R-0339-03	TCGA-12-5301-01A-01R-1482-01	TCGA-15-0742-01A-01T-0341-07	TCGA-14-1829-01A-01R-0598-07
	TCGA-15-1446-01A-01R-0523-03	TCGA-06-5414-01A-01R-1482-01	TCGA-15-1446-01A-01T-0525-07	TCGA-19-0957-01C-01R-0598-07
	TCGA-15-1447-01A-01R-0523-03	TCGA-26-5132-01A-01R-1482-01	TCGA-15-1447-01A-01T-0525-07	TCGA-19-1385-01A-02R-0598-07
	TCGA-15-1449-01A-01R-0523-03	TCGA-06-5415-01A-01R-1482-01	TCGA-15-1449-01A-01T-0525-07	TCGA-19-1386-01A-01R-0598-07
	TCGA-16-0846-01A-01R-0390-03	TCGA-06-5416-01A-01R-1482-01	TCGA-16-0846-01A-01T-0391-07	TCGA-19-1387-01A-01R-0598-07
	TCGA-16-0848-01A-01R-0390-03	TCGA-26-5134-01A-01R-1482-01	TCGA-16-0848-01A-01T-0391-07	TCGA-19-1388-01A-01R-0598-07
	TCGA-16-0861-01A-01R-0390-03	TCGA-26-5135-01A-01R-1482-01	TCGA-16-0861-01A-01T-0391-07	TCGA-19-1389-01A-01R-0598-07
	TCGA-16-1045-01B-01R-0523-03	TCGA-14-0787-01A-01R-0389-01	TCGA-16-1045-01B-01T-0525-07	TCGA-19-1786-01A-01R-0598-07
	TCGA-16-1047-01B-01R-0523-03	TCGA-12-0821-01A-01R-0389-01	TCGA-16-1047-01B-01T-0525-07	TCGA-19-1789-01A-01R-0598-07
	TCGA-16-1055-01B-01R-0523-03	TCGA-06-0878-01A-01R-0389-01	TCGA-16-1055-01B-01T-0525-07	TCGA-19-1791-01A-01R-0598-07
	TCGA-16-1056-01B-01R-0523-03	TCGA-14-0789-01A-01R-0389-01	TCGA-16-1056-01B-01T-0525-07	TCGA-26-1799-01A-02R-0598-07
	TCGA-16-1060-01A-01R-0523-03	TCGA-12-0822-01A-01R-0389-01	TCGA-16-1060-01A-01T-0525-07	TCGA-27-1830-01A-01R-0598-07
	TCGA-16-1062-01A-01R-0523-03	TCGA-06-0879-01A-01R-0389-01	TCGA-16-1062-01A-01T-0525-07	TCGA-27-1832-01A-01R-0598-07
	TCGA-16-1063-01B-01R-0523-03	TCGA-14-0813-01A-01R-0389-01	TCGA-16-1063-01B-01T-0525-07	TCGA-27-1833-01A-01R-0598-07
	TCGA-19-0955-01A-02R-0523-03	TCGA-12-0826-01A-01R-0389-01	TCGA-19-0955-01A-02T-0525-07	TCGA-27-1834-01A-01R-0598-07
	TCGA-19-0957-01C-01R-0597-03	TCGA-16-0861-01A-01R-0389-01	TCGA-19-0957-01C-01T-0599-07	TCGA-28-1745-01B-01R-0598-07
	TCGA-19-0960-01A-02R-0523-03	TCGA-06-0881-01A-02R-0389-01	TCGA-19-0960-01A-02T-0525-07	TCGA-28-1746-01A-01R-0598-07
	TCGA-19-0962-01B-01R-0523-03	TCGA-14-0817-01A-01R-0389-01	TCGA-19-0962-01B-01T-0525-07	TCGA-28-1749-01A-01R-0598-07
	TCGA-19-0963-01B-01R-0523-03	TCGA-14-0867-01A-01R-0389-01	TCGA-19-0963-01B-01T-0525-07	TCGA-28-1750-01A-01R-0598-07
	TCGA-19-0964-01A-01R-0523-03	TCGA-06-0882-01A-01R-0389-01	TCGA-19-0964-01A-01T-0525-07	TCGA-28-1751-01A-02R-0598-07
	TCGA-19-1385-01A-02R-0597-03	TCGA-12-0670-01B-01R-0389-01	TCGA-19-1385-01A-02T-0599-07	TCGA-28-1752-01A-01R-0598-07
	TCGA-19-1386-01A-01R-0597-03	TCGA-12-0828-01A-01R-0389-01	TCGA-19-1386-01A-01T-0599-07	TCGA-28-1757-01A-02R-0598-07
	TCGA-19-1387-01A-01R-0597-03	TCGA-14-0871-01A-01R-0389-01	TCGA-19-1387-01A-01T-0599-07	TCGA-28-1755-01A-01R-0598-07
	TCGA-19-1388-01A-01R-0597-03	TCGA-12-0829-01A-01R-0389-01	TCGA-19-1388-01A-01T-0599-07	TCGA-28-1760-01A-01R-0598-07
	TCGA-19-1389-01A-01R-0597-03	TCGA-06-0875-01A-01R-0389-01	TCGA-19-1389-01A-01T-0599-07	TCGA-12-3653-01A-01R-0918-07
	TCGA-19-1390-01A-01R-0917-03	TCGA-16-0846-01A-01R-0389-01	TCGA-19-1390-01A-01T-0919-07	TCGA-19-2623-01A-01R-0918-07
	TCGA-19-1392-01A-01R-0523-03	TCGA-06-0876-01A-01R-0389-01	TCGA-19-1392-01A-01T-0525-07	TCGA-32-2638-01A-01R-0918-07
	TCGA-19-1786-01A-01R-0597-03	TCGA-16-0848-01A-01R-0389-01	TCGA-19-1786-01A-01T-0656-07	TCGA-12-3644-01A-01R-0918-07
	TCGA-19-1787-01B-01R-0917-03	TCGA-06-0877-01A-01R-0389-01	TCGA-19-1787-01B-01T-0919-07	TCGA-14-2555-01B-01R-0918-07
	TCGA-19-1789-01A-01R-0597-03	TCGA-12-0820-01A-01R-0389-01	TCGA-19-1789-01A-01T-0599-07	TCGA-19-2624-01A-01R-0918-07
	TCGA-19-1791-01A-01R-0597-03	TCGA-12-3653-01A-01R-0916-01	TCGA-19-1791-01A-01T-0599-07	TCGA-41-2571-01A-01R-0918-07
	TCGA-19-2619-01A-01R-0917-03	TCGA-19-2623-01A-01R-0916-01	TCGA-19-2619-01A-01T-0919-07	TCGA-12-3646-01A-01R-0918-07
	TCGA-19-2620-01A-01R-0917-03	TCGA-32-2638-01A-01R-0916-01	TCGA-19-2620-01A-01T-0919-07	TCGA-14-3477-01A-01R-0918-07
	TCGA-19-2621-01B-01R-0917-03	TCGA-12-3644-01A-01R-0916-01	TCGA-19-2621-01B-01T-0919-07	TCGA-19-2625-01A-01R-0918-07
	TCGA-19-2623-01A-01R-0917-03	TCGA-14-2555-01B-01R-0916-01	TCGA-19-2623-01A-01T-0919-07	TCGA-41-2573-01A-01R-0918-07
	TCGA-19-2624-01A-01R-0917-03	TCGA-19-2624-01A-01R-0916-01	TCGA-19-2624-01A-01T-0919-07	TCGA-12-3648-01A-01R-0918-07
	TCGA-19-2625-01A-01R-0917-03	TCGA-41-2571-01A-01R-0916-01	TCGA-19-2625-01A-01T-0919-07	TCGA-19-1390-01A-01R-0918-07
	TCGA-26-1438-01A-01R-0523-03	TCGA-12-3646-01A-01R-0916-01	TCGA-26-1438-01A-01T-0525-07	TCGA-41-2575-01A-01R-0918-07
	TCGA-26-1440-01A-01R-0523-03	TCGA-14-3477-01A-01R-0916-01	TCGA-26-1440-01A-01T-0525-07	TCGA-12-3649-01A-01R-0918-07
	TCGA-26-1443-01A-01R-0523-03	TCGA-19-2625-01A-01R-0916-01	TCGA-26-1443-01A-01T-0525-07	TCGA-19-1787-01B-01R-0918-07
	TCGA-26-1799-01A-02R-0597-03	TCGA-41-2573-01A-01R-0916-01	TCGA-26-1799-01A-02T-0599-07	TCGA-32-2615-01A-01R-0918-07
	TCGA-27-1830-01A-01R-0597-03	TCGA-12-3648-01A-01R-0916-01	TCGA-26-1799-01A-02T-0656-07	TCGA-41-3392-01A-01R-0918-07
	TCGA-27-1831-01A-01R-0790-03	TCGA-19-1390-01A-01R-0916-01	TCGA-27-1830-01A-01T-0599-07	TCGA-27-2524-01A-01R-0791-07
	TCGA-27-1832-01A-01R-0597-03	TCGA-41-2575-01A-01R-0916-01	TCGA-27-1831-01A-01T-0792-07	TCGA-32-1976-01A-01R-0791-07
	TCGA-27-1833-01A-01R-0597-03	TCGA-12-3649-01A-01R-0916-01	TCGA-27-1832-01A-01T-0599-07	TCGA-02-2486-01A-01R-0791-07
	TCGA-27-1834-01A-01R-0597-03	TCGA-19-1787-01B-01R-0916-01	TCGA-27-1833-01A-01T-0599-07	TCGA-06-2557-01A-01R-0791-07
	TCGA-27-1835-01A-01R-0790-03	TCGA-32-2615-01A-01R-0916-01	TCGA-27-1833-01A-01T-0656-07	TCGA-06-2565-01A-01R-0791-07
	TCGA-27-1836-01A-01R-0790-03	TCGA-41-3392-01A-01R-0916-01	TCGA-27-1834-01A-01T-0599-07	TCGA-06-2566-01A-01R-0791-07
	TCGA-27-1837-01A-01R-0790-03	TCGA-12-3650-01A-01R-0916-01	TCGA-27-1835-01A-01T-0792-07	TCGA-14-2554-01A-01R-0791-07
	TCGA-27-1838-01A-01R-0790-03	TCGA-19-2619-01A-01R-0916-01	TCGA-27-1836-01A-01T-0792-07	TCGA-27-1831-01A-01R-0791-07
	TCGA-27-2518-01A-01R-0790-03	TCGA-32-2616-01A-01R-0916-01	TCGA-27-1837-01A-01T-0792-07	TCGA-27-1835-01A-01R-0791-07
	TCGA-27-2519-01A-01R-0790-03	TCGA-12-3651-01A-01R-0916-01	TCGA-27-1838-01A-01T-0792-07	TCGA-27-2523-01A-01R-0791-07
	TCGA-27-2523-01A-01R-0790-03	TCGA-19-2620-01A-01R-0916-01	TCGA-27-2518-01A-01T-0792-07	TCGA-12-3650-01A-01R-0918-07
	TCGA-27-2524-01A-01R-0790-03	TCGA-32-2632-01A-01R-0916-01	TCGA-27-2519-01A-01T-0792-07	TCGA-19-2619-01A-01R-0918-07
	TCGA-27-2526-01A-01R-0790-03	TCGA-12-3652-01A-01R-0916-01	TCGA-27-2523-01A-01T-0792-07	TCGA-32-2616-01A-01R-0918-07
	TCGA-27-2527-01A-01R-0790-03	TCGA-19-2621-01B-01R-0916-01	TCGA-27-2524-01A-01T-0792-07	TCGA-12-3651-01A-01R-0918-07
	TCGA-27-2528-01A-01R-0790-03	TCGA-32-2634-01A-01R-0916-01	TCGA-27-2526-01A-01T-0792-07	TCGA-19-2620-01A-01R-0918-07
	TCGA-28-1745-01B-01R-0597-03	TCGA-41-2572-01A-01R-1230-01	TCGA-27-2527-01A-01T-0792-07	TCGA-32-2632-01A-01R-0918-07
	TCGA-28-1746-01A-01R-0597-03	TCGA-41-3393-01A-01R-1230-01	TCGA-27-2528-01A-01T-0792-07	TCGA-12-3652-01A-01R-0918-07
	TCGA-28-1747-01C-01R-0790-03	TCGA-41-3915-01A-01R-1230-01	TCGA-28-1745-01B-01T-0599-07	TCGA-19-2621-01B-01R-0918-07
	TCGA-28-1749-01A-01R-0597-03	TCGA-41-4097-01A-01R-1230-01	TCGA-28-1746-01A-01T-0599-07	TCGA-32-2634-01A-01R-0918-07
	TCGA-28-1750-01A-01R-0597-03	TCGA-06-0939-01A-01R-1230-01	TCGA-28-1747-01C-01T-0792-07	TCGA-32-1977-01A-01R-1231-07
	TCGA-28-1751-01A-02R-0597-03	TCGA-26-1439-01A-01R-1230-01	TCGA-28-1749-01A-01T-0599-07	TCGA-32-4213-01A-01R-1231-07
	TCGA-28-1752-01A-01R-0597-03	TCGA-14-3476-01B-01R-1230-01	TCGA-28-1750-01A-01T-0599-07	TCGA-02-2466-01A-01R-0791-07
	TCGA-28-1753-01A-01R-0790-03	TCGA-32-1977-01A-01R-1230-01	TCGA-28-1751-01A-02T-0599-07	TCGA-06-2561-01A-02R-0791-07
	TCGA-28-1755-01A-01R-0597-03	TCGA-32-4209-01A-01R-1230-01	TCGA-28-1751-01A-02T-0675-07	TCGA-27-1838-01A-01R-0791-07
	TCGA-28-1757-01A-02R-0597-03	TCGA-32-1987-01A-01R-1230-01	TCGA-28-1752-01A-01T-0599-07	TCGA-27-2528-01A-01R-0791-07
	TCGA-28-1760-01A-01R-0597-03	TCGA-32-4210-01A-01R-1230-01	TCGA-28-1753-01A-01T-0792-07	TCGA-02-2470-01A-01R-0791-07
	TCGA-28-2502-01B-01R-0790-03	TCGA-19-1790-01B-01R-1230-01	TCGA-28-1755-01A-01T-0599-07	TCGA-06-2562-01A-01R-0791-07
	TCGA-28-2506-01A-02R-0790-03	TCGA-32-1991-01A-01R-1230-01	TCGA-28-1757-01A-02T-0599-07	TCGA-14-0790-01B-01R-0791-07
	TCGA-28-2509-01A-01R-0790-03	TCGA-32-4211-01A-01R-1230-01	TCGA-28-1760-01A-01T-0656-07	TCGA-27-2518-01A-01R-0791-07
	TCGA-28-2513-01A-01R-0790-03	TCGA-19-2631-01A-01R-1230-01	TCGA-28-2502-01B-01T-0792-07	TCGA-28-1747-01C-01R-0791-07
	TCGA-28-2514-01A-02R-0790-03	TCGA-32-2491-01A-01R-1230-01	TCGA-28-2506-01A-02T-0792-07	TCGA-28-2513-01A-01R-0791-07
	TCGA-32-1970-01A-01R-0790-03	TCGA-32-4213-01A-01R-1230-01	TCGA-28-2509-01A-01T-0792-07	TCGA-06-2563-01A-01R-0791-07
	TCGA-32-1976-01A-01R-0790-03	TCGA-19-4068-01A-01R-1230-01	TCGA-28-2513-01A-01T-0792-07	TCGA-27-2519-01A-01R-0791-07
	TCGA-32-1982-01A-01R-0790-03	TCGA-32-2494-01A-01R-1230-01	TCGA-28-2514-01A-02T-0792-07	TCGA-28-1753-01A-01R-0791-07
	TCGA-32-1986-01A-01R-0790-03	TCGA-32-4719-01A-01R-1230-01	TCGA-32-1970-01A-01T-0792-07	TCGA-28-2514-01A-02R-0791-07
	TCGA-32-2615-01A-01R-0917-03	TCGA-02-2466-01A-01R-0789-01	TCGA-32-1976-01A-01T-0792-07	TCGA-02-2485-01A-01R-0791-07
	TCGA-32-2616-01A-01R-0917-03	TCGA-06-2561-01A-02R-0789-01	TCGA-32-1982-01A-01T-0792-07	TCGA-06-2564-01A-01R-0791-07
	TCGA-32-2632-01A-01R-0917-03	TCGA-27-1838-01A-01R-0789-01	TCGA-32-1986-01A-01T-0792-07	TCGA-32-1970-01A-01R-0791-07
	TCGA-32-2634-01A-01R-0917-03	TCGA-27-2528-01A-01R-0789-01	TCGA-32-2615-01A-01T-0919-07	TCGA-06-2558-01A-01R-0791-07
	TCGA-32-2638-01A-01R-0917-03	TCGA-02-2470-01A-01R-0789-01	TCGA-32-2616-01A-01T-0919-07	TCGA-06-2567-01A-01R-0791-07
	TCGA-41-2571-01A-01R-0917-03	TCGA-06-2562-01A-01R-0789-01	TCGA-32-2632-01A-01T-0919-07	TCGA-27-1836-01A-01R-0791-07
	TCGA-41-2573-01A-01R-0917-03	TCGA-14-0790-01B-01R-0789-01	TCGA-32-2634-01A-01T-0919-07	TCGA-27-2526-01A-01R-0791-07
	TCGA-41-2575-01A-01R-0917-03	TCGA-27-2518-01A-01R-0789-01	TCGA-32-2638-01A-01T-0919-07	TCGA-28-2506-01A-02R-0791-07
	TCGA-41-3392-01A-01R-0917-03	TCGA-28-1747-01C-01R-0789-01	TCGA-41-2571-01A-01T-0919-07	TCGA-32-1986-01A-01R-0791-07
		TCGA-28-2513-01A-01R-0789-01	TCGA-41-2573-01A-01T-0919-07	TCGA-06-2559-01A-01R-0791-07
		TCGA-06-2563-01A-01R-0789-01	TCGA-41-2575-01A-01T-0919-07	TCGA-06-2569-01A-01R-0791-07
		TCGA-27-2519-01A-01R-0789-01	TCGA-41-3392-01A-01T-0919-07	TCGA-27-1837-01A-01R-0791-07
		TCGA-28-1753-01A-01R-0789-01		TCGA-27-2527-01A-01R-0791-07
		TCGA-28-2514-01A-02R-0789-01		TCGA-28-2509-01A-01R-0791-07
		TCGA-02-2485-01A-01R-0789-01		TCGA-28-2502-01B-01R-0791-07
		TCGA-06-2564-01A-01R-0789-01		TCGA-32-1982-01A-01R-0791-07
		TCGA-14-2554-01A-01R-0789-01		TCGA-41-3915-01A-01R-1231-07
		TCGA-32-1970-01A-01R-0789-01		TCGA-32-4209-01A-01R-1231-07
		TCGA-02-2486-01A-01R-0789-01		TCGA-19-4068-01A-01R-1231-07
		TCGA-06-2565-01A-01R-0789-01		TCGA-32-2494-01A-01R-1231-07
		TCGA-27-1831-01A-01R-0789-01		TCGA-32-4719-01A-01R-1231-07
		TCGA-27-2523-01A-01R-0789-01		TCGA-06-0939-01A-01R-1231-07
		TCGA-32-1976-01A-01R-0789-01		TCGA-26-1439-01A-01R-1231-07
		TCGA-06-2557-01A-01R-0789-01		TCGA-41-2572-01A-01R-1231-07
		TCGA-06-2566-01A-01R-0789-01		TCGA-41-3393-01A-01R-1231-07
		TCGA-27-1835-01A-01R-0789-01		TCGA-32-1987-01A-01R-1231-07
		TCGA-27-2524-01A-01R-0789-01		TCGA-32-4210-01A-01R-1231-07
		TCGA-28-2502-01B-01R-0789-01		TCGA-19-1790-01B-01R-1231-07
		TCGA-32-1982-01A-01R-0789-01		TCGA-32-1991-01A-01R-1231-07
		TCGA-06-2558-01A-01R-0789-01		TCGA-32-4211-01A-01R-1231-07
		TCGA-06-2567-01A-01R-0789-01		TCGA-19-2631-01A-01R-1231-07
		TCGA-27-1836-01A-01R-0789-01		TCGA-32-2491-01A-01R-1231-07
		TCGA-27-2526-01A-01R-0789-01		TCGA-14-3476-01B-01R-1231-07
		TCGA-28-2506-01A-02R-0789-01		TCGA-06-5414-01A-01R-1484-07
		TCGA-32-1986-01A-01R-0789-01		TCGA-26-5132-01A-01R-1484-07
		TCGA-06-2559-01A-01R-0789-01		TCGA-06-5415-01A-01R-1484-07
		TCGA-06-2569-01A-01R-0789-01		TCGA-32-5222-01A-01R-1484-07
		TCGA-27-1837-01A-01R-0789-01		TCGA-06-5416-01A-01R-1484-07
		TCGA-27-2527-01A-01R-0789-01		TCGA-26-5134-01A-01R-1484-07
		TCGA-28-2509-01A-01R-0789-01		TCGA-26-5135-01A-01R-1484-07
		TCGA-14-0781-01B-01R-1698-01		TCGA-06-5418-01A-01R-1484-07
		TCGA-06-5413-01A-01R-1698-01		TCGA-26-5136-01B-01R-1484-07
		TCGA-06-5411-01A-01R-1698-01		TCGA-41-4097-01A-01R-1231-07
		TCGA-06-5410-01A-01R-1698-01		TCGA-12-5295-01A-01R-1484-07
		TCGA-06-5412-01A-01R-1698-01		TCGA-26-5139-01A-01R-1484-07
		TCGA-06-5408-01A-01R-1698-01		TCGA-12-5299-01A-02R-1484-07
		TCGA-26-5136-01B-01R-1482-01		TCGA-12-5301-01A-01R-1484-07
		TCGA-26-5139-01A-01R-1482-01
		TCGA-32-5222-01A-01R-1482-01
