# Supplementary material for: Age-Specific Signatures of Glioblastoma at the Genomic, Genetic, and Epigenetic Levels
Source: PLoS One. 2013 Apr 29;8(4):e62982. doi: 10.1371/journal.pone.0062982 (PMC3639162; doi:10.1371/journal.pone.0062982)
Supplement: Table S5 — Experimentally validated targets of the differentially expressed miRs between the old and young GBMs. (XLSX) [file pone.0062982.s008.xlsx]

## Sheet: Sup Table 5
Supplementary Table 5. Experimentally validated targets of the differentially expressed miRs between the old and young GBMs.
MicroRNA Name	StemLoopName	miR_Chr	Gene Name	EntrezID	Pubmed ID
hsa-miR-223*	hsa-mir-223	X	AICDA	57379	20802470
hsa-miR-661	hsa-mir-661	8	STARD10	10809	20543867
hsa-miR-661	hsa-mir-661	8	PVRL1	5818	20543867
hsa-miR-661	hsa-mir-661	8	HLA-G	3135	19664672
hsa-miR-661	hsa-mir-661	8	MTA1	9112	19584269
hsa-miR-625	hsa-mir-625	14	NTRK3	4916	19370765
hsa-miR-558	hsa-mir-558	2	HSF1	3297	20969724
hsa-miR-558	hsa-mir-558	2	HIST1H2AE	3012	20969724
hsa-miR-558	hsa-mir-558	2	HIST1H2BB	3018	20969724
hsa-miR-552	hsa-mir-552	1	DICER1	23405	16505370
hsa-miR-453	hsa-mir-453	14	ESR1	2099	19028706
hsa-miR-302c*	hsa-mir-302c	4	LEFTY2	7044	21266536
hsa-miR-302c*	hsa-mir-302c	4	DNMT1	1786	20870751
hsa-miR-302c*	hsa-mir-302c	4	PAM	5066	19714213
hsa-miR-302c*	hsa-mir-302c	4	SLC22A3	6581	18755840
hsa-miR-302c*	hsa-mir-302c	4	LEFTY1	10637	21266536
hsa-miR-223*	hsa-mir-223	X	APRT	353	20080987
hsa-miR-302c*	hsa-mir-302c	4	ARID4B	51742	19714213
hsa-miR-142-3p	hsa-mir-142	17	APRT	353	19098714
hsa-miR-223*	hsa-mir-223	X	BCL6	604	20802470
hsa-miR-302c*	hsa-mir-302c	4	RRBP1	6238	20870751
hsa-miR-302c*	hsa-mir-302c	4	MYC	4609	19492978
hsa-miR-302c*	hsa-mir-302c	4	CDKN2D	1032	17716626
hsa-miR-223*	hsa-mir-223	X	CD19	930	20862275
hsa-miR-302c*	hsa-mir-302c	4	SLC27A4	10999	20870751
hsa-miR-302c*	hsa-mir-302c	4	GATA3	2625	21059207
hsa-miR-142-5p	hsa-mir-142	17	DDIT4L	115265	20178649
hsa-miR-223*	hsa-mir-223	X	FBXW7	55294	21282978
hsa-miR-302c*	hsa-mir-302c	4	CCND1	595	21062975
hsa-miR-302c*	hsa-mir-302c	4	AOF2	23028	20870751
hsa-miR-223*	hsa-mir-223	X	FBXW7	55294	20826802
hsa-miR-302c*	hsa-mir-302c	4	SLC27A4	10999	19492978
hsa-miR-302c*	hsa-mir-302c	4	RRBP1	6238	15183728
hsa-miR-302c*	hsa-mir-302c	4	CDK2	1017	21062975
hsa-miR-302c*	hsa-mir-302c	4	AOF1	221656	20870751
hsa-miR-302c*	hsa-mir-302c	4	TCF7L2	6934	21059207
hsa-miR-302c*	hsa-mir-302c	4	DICER1	23405	19492978
hsa-miR-302c*	hsa-mir-302c	4	ESR1	2099	19684618
hsa-miR-302c*	hsa-mir-302c	4	CDK4	1019	21062975
hsa-miR-302c*	hsa-mir-302c	4	TP53	7157	19342891
hsa-miR-302c*	hsa-mir-302c	4	MCM7	4176	20388916
hsa-miR-302c*	hsa-mir-302c	4	LIN28	79727	19492978
hsa-miR-302c*	hsa-mir-302c	4	CDKN1A	1026	21062975
hsa-miR-302c*	hsa-mir-302c	4	CKAP4	10970	19342891
hsa-miR-223*	hsa-mir-223	X	IRF4	3662	19047678
hsa-miR-302c*	hsa-mir-302c	4	ERBB2	2064	19432961
hsa-miR-302c*	hsa-mir-302c	4	CDKN2A	1029	21062975
hsa-miR-302c*	hsa-mir-302c	4	TP63	8626	19342891
hsa-miR-302c*	hsa-mir-302c	4	DICER1	23405	20388916
hsa-miR-302c*	hsa-mir-302c	4	RRBP1	6238	19309508
hsa-miR-302c*	hsa-mir-302c	4	HRSP12	10247	21062975
hsa-miR-302c*	hsa-mir-302c	4	CDKN2D	1032	19280062
hsa-miR-302c*	hsa-mir-302c	4	CDKN1A	1026	20101223
hsa-miR-302c*	hsa-mir-302c	4	TGFB1	7040	21266536
hsa-miR-302c*	hsa-mir-302c	4	CDK6	1021	21062975
hsa-miR-302c*	hsa-mir-302c	4	TCEAL1	9338	20101223
hsa-miR-142-3p	hsa-mir-142	17	LOX	4015	20420713
hsa-miR-223*	hsa-mir-223	X	JUN	3725	19074548
hsa-miR-223*	hsa-mir-223	X	KITLG	4254	20826802
hsa-miR-223*	hsa-mir-223	X	EIF2C2	27161	21282978
hsa-miR-223*	hsa-mir-223	X	PDLIM5	10611	19017354
hsa-miR-302c*	hsa-mir-302c	4	MAF	4094	21059207
hsa-miR-223*	hsa-mir-223	X	CACNB1	782	21098446
hsa-miR-223*	hsa-mir-223	X	RNASEN	29102	18442408
hsa-miR-223*	hsa-mir-223	X	RHOB	388	19850724
hsa-miR-223*	hsa-mir-223	X	CSF1	1435	19059913
hsa-miR-223*	hsa-mir-223	X	MYC	4609	20826802
hsa-miR-142-3p	hsa-mir-142	17	MAPK8	5599	20859756
hsa-miR-223*	hsa-mir-223	X	CD4	920	19014482
hsa-miR-223*	hsa-mir-223	X	PIK3CA	5290	20080987
hsa-miR-223*	hsa-mir-223	X	BBS9	27241	21098446
hsa-miR-302c*	hsa-mir-302c	4	ME1	4199	15183728
hsa-miR-223*	hsa-mir-223	X	PRB1	5542	19811223
hsa-miR-223*	hsa-mir-223	X	ITGAM	3684	19059913
hsa-miR-302c*	hsa-mir-302c	4	MECP2	4204	20870751
hsa-miR-223*	hsa-mir-223	X	EIF2C3	192669	21282978
hsa-miR-223*	hsa-mir-223	X	IFNG	3458	18791161
hsa-miR-223*	hsa-mir-223	X	SLC2A4	6517	20080987
hsa-miR-223*	hsa-mir-223	X	NODAL	4838	19789312
hsa-miR-223*	hsa-mir-223	X	DICER1	23405	21094288
hsa-miR-223*	hsa-mir-223	X	TLR4	7099	18291670
hsa-miR-223*	hsa-mir-223	X	DICER1	23405	19059913
hsa-miR-302c*	hsa-mir-302c	4	NR2F1	7025	21151097
hsa-miR-142-3p	hsa-mir-142	17	PMAIP1	5366	19229884
hsa-miR-223*	hsa-mir-223	X	NOS2A	4843	18791161
hsa-miR-223*	hsa-mir-223	X	E2F1	1869	20029046
hsa-miR-223*	hsa-mir-223	X	ZAP70	7535	19717645
hsa-miR-223*	hsa-mir-223	X	PRKCH	5583	21199010
hsa-miR-223*	hsa-mir-223	X	MEF2C	4208	18278031
hsa-miR-223*	hsa-mir-223	X	EIF2C2	27161	19059913
hsa-miR-223*	hsa-mir-223	X	TCF3	6929	20802470
hsa-miR-223*	hsa-mir-223	X	RASGRP3	25780	21199010
hsa-miR-223*	hsa-mir-223	X	TLR4	7099	18791161
hsa-miR-223*	hsa-mir-223	X	CEBPA	1050	20018373
hsa-miR-223*	hsa-mir-223	X	CD4	920	19297609
hsa-miR-223*	hsa-mir-223	X	COX8A	1351	20862275
hsa-miR-302c*	hsa-mir-302c	4	PTEN	5728	20388916
hsa-miR-223*	hsa-mir-223	X	DGCR8	54487	19059913
hsa-miR-142-3p	hsa-mir-142	17	RARG	5916	19229884
hsa-miR-223*	hsa-mir-223	X	GPR160	26996	21199010
hsa-miR-223*	hsa-mir-223	X	TLR4	7099	18701320
hsa-miR-223*	hsa-mir-223	X	COX8A	1351	19951901
hsa-miR-223*	hsa-mir-223	X	LMO2	4005	19278969
hsa-miR-223*	hsa-mir-223	X	ZAP70	7535	20862275
hsa-miR-223*	hsa-mir-223	X	RUNX1T1	862	17996649
hsa-miR-223*	hsa-mir-223	X	BRCA1	672	19048628
hsa-miR-223*	hsa-mir-223	X	ELSPBP1	64100	20802470
hsa-miR-223*	hsa-mir-223	X	XAF1	54739	21199010
hsa-miR-223*	hsa-mir-223	X	STMN1	3925	18555017
hsa-miR-223*	hsa-mir-223	X	CD4	920	19931339
hsa-miR-223*	hsa-mir-223	X	ZAP70	7535	19144983
hsa-miR-223*	hsa-mir-223	X	BCR	613	20842500
hsa-miR-223*	hsa-mir-223	X	BCL2	596	17260024
hsa-miR-223*	hsa-mir-223	X	PRDM1	639	19047678
hsa-miR-223*	hsa-mir-223	X	RUNX1	861	18416028
hsa-miR-223*	hsa-mir-223	X	SLC22A3	6581	21109969
hsa-miR-223*	hsa-mir-223	X	IRAK2	3656	18508790
hsa-miR-223*	hsa-mir-223	X	CASP3	836	19915717
hsa-miR-223*	hsa-mir-223	X	AKT1	207	19074548
hsa-miR-223*	hsa-mir-223	X	CCND1	595	20826802
hsa-miR-223*	hsa-mir-223	X	NFKB1	4790	17260024
hsa-miR-223*	hsa-mir-223	X	RUNX1	861	17996649
hsa-miR-223*	hsa-mir-223	X	KLF4	9314	20676373
hsa-miR-142-3p	hsa-mir-142	17	SFRP1	6422	20420713
hsa-miR-223*	hsa-mir-223	X	JAK2	3717	18508790
hsa-miR-223*	hsa-mir-223	X	PTPRC	5788	19915717
hsa-miR-223*	hsa-mir-223	X	CCND1	595	19074548
hsa-miR-223*	hsa-mir-223	X	FRAP1	2475	20826802
hsa-miR-223*	hsa-mir-223	X	CSF3	1440	21397537
hsa-miR-223*	hsa-mir-223	X	LMO2	4005	19047678
hsa-miR-223*	hsa-mir-223	X	CD4	920	20448109
hsa-miR-223*	hsa-mir-223	X	PROM1	8842	21109969
hsa-miR-223*	hsa-mir-223	X	HMGA2	8091	18508790
hsa-miR-223*	hsa-mir-223	X	SARS2	54938	19915717
hsa-miR-223*	hsa-mir-223	X	CREB1	1385	19074548
hsa-miR-223*	hsa-mir-223	X	JUN	3725	20826802
hsa-miR-223*	hsa-mir-223	X	SYNE1	23345	18258830
hsa-miR-223*	hsa-mir-223	X	EIF2C1	26523	21282978
hsa-miR-223*	hsa-mir-223	X	LMO2	4005	19017354
hsa-miR-223*	hsa-mir-223	X	IL6	3569	20188071
hsa-miR-223*	hsa-mir-223	X	CACNA1C	775	21098446
hsa-miR-223*	hsa-mir-223	X	DICER1	23405	18442408
hsa-miR-223*	hsa-mir-223	X	ACE2	59272	19915717
hsa-miR-147	hsa-mir-147	9	MYD88	4615	19721002
hsa-miR-147	hsa-mir-147	9	TLR2	7097	19721002
hsa-miR-147	hsa-mir-147	9	TLR3	7098	19721002
hsa-miR-147	hsa-mir-147	9	TLR4	7099	19721002
hsa-miR-147	hsa-mir-147	9	C15orf48	84419	19721002
hsa-miR-147	hsa-mir-147	9	TRIM69	140691	19721002
hsa-miR-147	hsa-mir-147	9	MYC	4609	18451220
hsa-miR-661	hsa-mir-661	8	SNAI1	6615	20543867
hsa-miR-142-5p	hsa-mir-142	17	SCPEP1	59342	16369484
hsa-miR-142-5p	hsa-mir-142	17	ST8SIA4	7903	21176377
hsa-miR-142-5p	hsa-mir-142	17	ENPP3	5169	20881307
hsa-miR-302c*	hsa-mir-302c	4	SOX2	6657	18755840
hsa-miR-142-5p	hsa-mir-142	17	LMO2	4005	17972953
hsa-miR-142-5p	hsa-mir-142	17	CYP7A1	1581	21085987
hsa-miR-142-5p	hsa-mir-142	17	IL17F	112744	20881307
hsa-miR-142-5p	hsa-mir-142	17	TWIST2	117581	20178649
hsa-miR-142-5p	hsa-mir-142	17	IFNG	3458	21085987
hsa-miR-142-5p	hsa-mir-142	17	NT5C1A	84618	20546738
hsa-miR-142-5p	hsa-mir-142	17	DICER1	23405	19859542
hsa-miR-142-5p	hsa-mir-142	17	IL1B	3553	21085987
hsa-miR-142-5p	hsa-mir-142	17	FMR1	2332	20435064
hsa-miR-142-5p	hsa-mir-142	17	RNASEN	29102	19859542
hsa-miR-142-5p	hsa-mir-142	17	NOS2A	4843	21085987
hsa-miR-142-5p	hsa-mir-142	17	CXCL9	4283	20178649
hsa-miR-142-5p	hsa-mir-142	17	APCS	325	19794140
hsa-miR-302c*	hsa-mir-302c	4	SOX2	6657	21151097
hsa-miR-142-5p	hsa-mir-142	17	CXCL11	6373	20178649
hsa-miR-142-5p	hsa-mir-142	17	CCND1	595	19228723
hsa-miR-142-5p	hsa-mir-142	17	ADAR	103	21037424
hsa-miR-142-5p	hsa-mir-142	17	SNAI2	6591	20178649
hsa-miR-142-5p	hsa-mir-142	17	CD8A	925	17925868
hsa-miR-142-5p	hsa-mir-142	17	TLR4	7099	21037424
hsa-miR-142-5p	hsa-mir-142	17	KLF4	9314	20178649
hsa-miR-142-5p	hsa-mir-142	17	ADAR	103	16369484
hsa-miR-142-5p	hsa-mir-142	17	FPRL1	2358	20956612
hsa-miR-142-5p	hsa-mir-142	17	HERC5	51191	20178649
hsa-miR-142-5p	hsa-mir-142	17	ADARB1	104	16369484
hsa-miR-142-5p	hsa-mir-142	17	HSH2D	84941	20956612
hsa-miR-142-5p	hsa-mir-142	17	BANK1	55024	20178649
hsa-miR-142-5p	hsa-mir-142	17	RNASEN	29102	16369484
hsa-miR-142-5p	hsa-mir-142	17	IL17A	3605	20881307
hsa-miR-142-5p	hsa-mir-142	17	ELOVL6	79071	20178649
hsa-miR-142-3p	hsa-mir-142	17	ADCY9	115	19098714
hsa-miR-142-3p	hsa-mir-142	17	KCNMA1	3778	20420713
hsa-miR-142-3p	hsa-mir-142	17	TNFRSF4	7293	21394831
hsa-miR-142-3p	hsa-mir-142	17	CSK	1445	19229884
hsa-miR-302c*	hsa-mir-302c	4	SOX2	6657	19492978
hsa-miR-302c*	hsa-mir-302c	4	SOX2	6657	19280062
hsa-miR-142-3p	hsa-mir-142	17	FZD5	7855	21394831
hsa-miR-142-3p	hsa-mir-142	17	ITGA3	3675	19229884
hsa-miR-223*	hsa-mir-223	X	SOX2	6657	20676373
hsa-miR-142-3p	hsa-mir-142	17	CD4	920	19098714
hsa-miR-142-3p	hsa-mir-142	17	PTPN13	5783	20420713
hsa-miR-142-3p	hsa-mir-142	17	PROM1	8842	21394831
hsa-miR-142-3p	hsa-mir-142	17	JARID2	3720	19229884
hsa-miR-142-3p	hsa-mir-142	17	C9orf127	51754	20859756
hsa-miR-142-3p	hsa-mir-142	17	EXTL3	2137	19098714
hsa-miR-223*	hsa-mir-223	X	SOX2	6657	21109969
hsa-miR-142-3p	hsa-mir-142	17	MDM2	4193	19229884
hsa-miR-142-3p	hsa-mir-142	17	CD4	920	20501849
hsa-miR-142-3p	hsa-mir-142	17	IL2RA	3559	19098714
hsa-miR-142-3p	hsa-mir-142	17	SLC12A1	6557	20420713
hsa-miR-142-5p	hsa-mir-142	17	TNF	7124	21085987
hsa-miR-142-3p	hsa-mir-142	17	ENTPD1	953	20501849
hsa-miR-142-3p	hsa-mir-142	17	FOXP3	50943	19098714
hsa-miR-142-3p	hsa-mir-142	17	TCF21	6943	20420713
hsa-miR-142-3p	hsa-mir-142	17	PRKACA	5566	19229884
hsa-miR-142-3p	hsa-mir-142	17	IL2RA	3559	20501849
hsa-miR-142-3p	hsa-mir-142	17	ZNF828	283489	19098714
hsa-miR-147	hsa-mir-147	9	VEGFA	7422	18320040
hsa-miR-142-3p	hsa-mir-142	17	VEGFA	7422	20420713
hsa-miR-142-3p	hsa-mir-142	17	FOXP3	50943	20501849
hsa-miR-142-3p	hsa-mir-142	17	MAS1	4142	18648749
hsa-miR-142-3p	hsa-mir-142	17	SEMA6A	57556	20420713
hsa-miR-142-3p	hsa-mir-142	17	TP53	7157	19229884
hsa-miR-142-3p	hsa-mir-142	17	ATP8A2	51761	20501849
hsa-miR-142-3p	hsa-mir-142	17	CXCR4	7852	18647411
hsa-miR-142-3p	hsa-mir-142	17	TIMM8A	1678	20145181
hsa-miR-142-3p	hsa-mir-142	17	BBC3	27113	19229884
hsa-miR-142-3p	hsa-mir-142	17	MYB	4602	20460641
hsa-miR-142-3p	hsa-mir-142	17	PROM1	8842	18647411
hsa-miR-142-3p	hsa-mir-142	17	CCND1	595	19229884
hsa-miR-142-3p	hsa-mir-142	17	SALL4	57167	19229884
hsa-miR-142-3p	hsa-mir-142	17	ERBB4	2066	20420713
hsa-miR-142-3p	hsa-mir-142	17	TPM1	7168	21394831
hsa-miR-142-3p	hsa-mir-142	17	CDKN1A	1026	19229884
