# Supplementary material for: Age-Specific Signatures of Glioblastoma at the Genomic, Genetic, and Epigenetic Levels
Source: PLoS One. 2013 Apr 29;8(4):e62982. doi: 10.1371/journal.pone.0062982 (PMC3639162; doi:10.1371/journal.pone.0062982)
Supplement: Table S6 — List of differentially methylated genes found by ranked-based regression (FDR≤0.05). (XLSX) [file pone.0062982.s009.xlsx]

## Sheet: Sup Table 6
Supplementary Table 6. List of differentially methylated genes found by ranked-based regression (FDR <= 0.05)
Hypermethylated in old	Hypermethylated in young
ABO	ACOT11
ACOT4	B4GALNT4
ACTL6B	CD59
ACTN2	FLJ10945
ADCY5	FLJ45256
ADCYAP1	NCOA2
ADRA1D	NCOR2
ADRA2C	TENC1
ADRB3	VAMP5
ADRBK2
AFG3L1
AHSG
ALDH1A2
AP3M2
ARHGEF5
ATP8A2
B4GALT6
BARHL2
BCL2
BMP8A
BNC1
BOLL
BRF1
BTG4
C10orf125
C12orf40
C14orf39
C17orf76
C1orf35
C1orf59
C20orf133
C21orf81
C3orf14
C6orf206
C9orf90
CABYR
CAMP
CASP2
CCDC37
CCDC60
CD1C
CD47
CD55
CD58
CDH1
CDKL2
CHMP4C
CMTM8
CNTNAP3
CRMP1
CTHRC1
CXCL1
CXCL6
CYB5R3
CYFIP1
CYYR1
D4S234E
DAPK1
DCDC2
DDX24
DDX43
DEGS2
DIO3
DIRAS3
DKFZp434I1020
DLK1
DLX5
DMN
DOCK5
DOCK9
DPEP3
DPYS
DSC3
DSP
EBF3
EBPL
ECGF1
ECHDC3
EFCAB1
EGFL9
EHHADH
ESPN
FBLN2
FBN2
FERD3L
FGF10
FLJ10260
FLJ32447
FLJ39370
FLJ39599
FLJ42486
FLJ44216
FLJ46831
FLNB
FLT3
FNDC7
FOXA1
FOXC1
FOXD3
FOXE3
FZD6
FZD9
GABRB2
GABRE
GALNT14
GAS6
GATA4
GATA6
GCM2
GDA
GDF2
GFI1
GNA14
GNG4
GP1BB
GPATC1
GPC2
GPR143
GPR25
GPR6
GPR78
GPR83
GRB10
GRM6
HBQ1
HCN1
HCN2
HHEX
HIST1H2AI
HIST1H2AJ
HIST1H2AK
HIST1H2BI
HIST1H3D
HIST1H3E
HIST1H4H
HIST1H4I
HIST1H4K
HIST2H2AA
HIST3H2A
HLA-G
HMOX2
HNMT
HOXA11
HOXA13
HOXA9
HOXC11
HOXD10
HOXD11
HOXD12
HOXD13
HOXD3
HOXD8
HOXD9
HSPA2
HTR5A
IFI27
IGF2BP1
IGFBP7
IL4R
INA
IRF8
IRX2
IRX4
ISL1
ITGA8
ITM2A
JAK1
KCNA4
KCNC1
KCNC4
KCNH1
KCNQ1
KCNQ1DN
KCNV1
KDR
KHDRBS2
KIAA0980
KIAA1944
KLF14
KRTAP4-2
LAMP3
LDB1
LDHC
LOC112937
LOC389458
LOC400451
LOC51334
LRFN5
LRRC3
LRRC39
MAB21L2
MAPK15
MEG3
MGC14289
MGC16372
MIXL1
MKNK1
MLNR
MRPL41
MSC
MSX2
MT1A
MTNR1B
MXRA5
MYO1B
MYO3A
MYOCD
MYOZ1
NBPF3
NCL
NEF3
NEFH
NHLRC1
NIPSNAP3B
NKD2
NKX6-1
NMBR
NMUR1
NOL10
NPR3
NPTX2
NPY
NR2F2
NUCB1
OCLN
OLFML3
ONECUT2
OPRM1
OR2C1
OR2L13
PABPC5
PALM2-AKAP2
PARP9
PCDHB15
PCDHB4
PCSK6
PENK
PGCP
PGF
PGGT1B
PKD1
PKDREJ
PKP2
PLAC2
PLEK2
PLEKHH2
PMCHL2
PNPLA4
POGZ
POU4F1
PPARG
PPIE
PRDM14
PRICKLE1
PRKCB1
PRKCH
PSD3
PTGDR
PTHR2
PTPN18
PTTG1IP
PYCARD
RAB37
RAB6A
RAB8A
RASGEF1A
RASGRF1
RASGRF2
RASSF1
RB1
RBP7
RDHE2
RERG
RHBDD1
RHPN2
ROR2
RPIB9
RPL26L1
RPL31
RPL36
RRP22
RUNX3
RYR2
SAMD8
SCGN
SCUBE1
SECTM1
SERPINF1
SFRP1
SKIP
SLC10A4
SLC12A5
SLC13A5
SLC18A3
SLC22A16
SLC25A21
SLC27A6
SLC2A14
SLC35F3
SLC5A7
SLC5A8
SLC6A20
SLC9A3
SLIT2
SMN2
SNAI1
SNRPN
SNX10
SOCS1
SOCS3
SPAG17
SPAG6
SPIN
SPINT2
SPOCD1
SRD5A2
SST
SSTR1
SSTR4
ST8SIA2
STRA6
SULT1A1
SULT4A1
SYK
SYT10
TAC1
TACR3
TACSTD2
TBX20
TCERG1L
TCF12
TCP10
TDRD5
TES
THBD
THSD3
TINP1
TLX3
TMC2
TMEM102
TMEM74
TNFRSF10D
TNFRSF11A
TOLLIP
TP53TG3
TPBG
TPRKB
TRIM58
TRIM59
TRMU
TRPA1
TRPC6
TSCOT
TSGA14
TSSK3
TWIST1
TWSG1
UBE2L3
UCP1
UGT3A2
UNQ9433
UNQ9438
USH1C
VHL
VIPR1
VRK2
WBSCR14
WBSCR17
WDR40B
WDR52
WDR69
ZCCHC13
ZFP41
ZFP42
ZNF177
ZNF198
ZNF540
ZNF560
ZNF681
ZP3
