# Supplementary material for: Age-Specific Signatures of Glioblastoma at the Genomic, Genetic, and Epigenetic Levels
Source: PLoS One. 2013 Apr 29;8(4):e62982. doi: 10.1371/journal.pone.0062982 (PMC3639162; doi:10.1371/journal.pone.0062982)
Supplement: Table S11 — List of differentially altered genes between Old and Young on different data sets. (XLSX) [file pone.0062982.s014.xlsx]

## Sheet: Sup Table 11
Supplementary Table 11. List of differentially altered genes between Old and Young on different data sets.
Affymetrix Genome-Wide Human SNP Array 6.0 (Broad Institute of MIT and Harvard )	Agilent Human Genome CGH Microarray 244A (Memorial Sloan-Kettering Cancer Center)
ABCB1	ABCB1
ABCB4	ABCB4
ABCC2	ABI1
ABI1	ACBD5
ABLIM1	ACBD7
ACADSB	ACTB
ACBD5	ADAM22
ACBD7	AHCYL2
ACSL5	AKAP9
ACTA2	AKR1B1
ACTR1A	AKR1B10
ADAM12	AKR1B15
ADAM22	ALOX5
ADAM8	ANKIB1
ADARB2	ANKRD26
ADCK2	ANKRD30A
ADD3	ANUBL1
ADO	APBB1IP
ADRA2A	ARF5
ADRB1	ARHGAP12
AFAP1L2	ARHGAP21
AGAP11	ARL5B
AGAP6	ARMC3
AGAP7	ARMC4
AGAP9	ARPC1A
AGBL3	ASB15
AGK	ASB4
AHCYL2	ASL
AKAP9	ASNS
AKR1B1	ATE1
AKR1B10	ATP6V1F
AKR1B15	AUTS2
AKR1C1	BAIAP2L1
AKR1C2	BAMBI
AKR1C3	BEND7
AKR1C4	BET1
AKR1CL1	BHLHA15
AKR1D1	BMI1
AKR1E2	BMS1
ALDH18A1	BPGM
ALOX5	BRI3
AMPH	C10orf10
ANK3	C10orf111
ANKIB1	C10orf113
ANKRD1	C10orf114
ANKRD16	C10orf136
ANKRD2	C10orf140
ANKRD22	C10orf25
ANKRD26	C10orf47
ANKRD30A	C10orf67
ANTXRL	C10orf68
ANUBL1	C1QL3
ANXA2P3	C7orf23
ANXA8	C7orf42
ANXA8L1	C7orf45
ANXA8L2	C7orf53
APBB1IP	C7orf54
ARF5	C7orf60
ARHGAP12	C7orf63
ARHGAP19	C7orf64
ARHGAP21	C7orf68
ARHGAP22	CACNA2D1
ARID5B	CACNB2
ARL3	CALCR
ARL5B	CALN1
ARMC3	CALU
ARMC4	CAMK1D
ARMS2	CASD1
AS3MT	CAV1
ASB13	CAV2
ASB15	CCDC132
ASB4	CCDC136
ASL	CCDC146
ATAD1	CCDC3
ATE1	CCDC7
ATOH7	CCNY
ATP5C1	CCT6A
ATP6V0A4	CCT6P1
ATP6V1F	CCT6P3
ATRNL1	CDC123
AUTS2	CDK14
AVPI1	CDK6
BAG3	CDNF
BAMBI	CHCHD2
BCCIP	CHCHD3
BEND7	CLDN12
BET1	COL1A2
BHLHA15	COMMD3
BLNK	COPG2
BLOC1S2	CPA1
BMI1	CPA2
BMPR1A	CPA4
BMS1	CPA5
BNIP3	CRCP
BPGM	CREM
BRAF	CROT
BTAF1	CSGALNACT2
BTBD16	CUBN
BTRC	CUL2
BUB3	CUX1
C10orf10	CXCL12
C10orf107	CYP51A1
C10orf108	DBF4
C10orf110	DCLRE1C
C10orf111	DHTKD1
C10orf113	DKFZp434L192
C10orf114	DMTF1
C10orf116	DNAJC1
C10orf118	DPY19L2P4
C10orf119	DYNC1I1
C10orf12	ECHDC3
C10orf120	ENKUR
C10orf122	EPC1
C10orf125	EPHB4
C10orf128	ERV3
C10orf129	EXOC4
C10orf131	FAM107B
C10orf136	FAM133B
C10orf137	FAM171A1
C10orf140	FAM188A
C10orf18	FAM23A
C10orf2	FAM40B
C10orf25	FAM71F1
C10orf26	FAM71F2
C10orf28	FGL2
C10orf32	FKBP9L
C10orf40	FLJ43663
C10orf46	FLJ45340
C10orf47	FLNC
C10orf53	FOXP2
C10orf58	FRMD4A
C10orf62	FSCN1
C10orf67	FSCN3
C10orf68	FXYD4
C10orf71	FZD1
C10orf72	FZD8
C10orf76	GAD2
C10orf78	GATAD1
C10orf79	GATSL1
C10orf81	GATSL2
C10orf82	GBAS
C10orf84	GCC1
C10orf88	GJD4
C10orf90	GNG11
C10orf91	GNGT1
C10orf93	GPR158
C10orf95	GPR85
C10orf96	GRM3
C1QL3	GRM8
C7orf23	GTF2I
C7orf42	GTF2IP1
C7orf45	GTF2IRD1
C7orf49	GTF2IRD2B
C7orf53	GTPBP10
C7orf54	GUSB
C7orf55	HEPACAM2
C7orf60	HGF
C7orf63	HIPK2
C7orf64	HNRNPA3P1
C7orf68	HNRNPF
CACNA2D1	HSPA14
CACNB2	HYAL4
CALCR	HYALP1
CALD1	IFRD1
CALHM1	IMPDH1
CALHM2	INTS4L1
CALHM3	INTS4L2
CALML3	IQUB
CALML5	IRF5
CALU	ITGA8
CALY	ITGB1
CAMK1D	KCP
CASC2	KCTD7
CASD1	KIAA1217
CASP7	KIAA1324L
CAV1	KIAA1462
CAV2	KIF5B
CC2D2B	KLF14
CCAR1	KLHDC10
CCDC132	KPNA7
CCDC136	KRIT1
CCDC147	LEP
CCDC3	LMOD2
CCDC6	LMTK2
CCDC7	LOC100093631
CCNJ	LOC100128098
CCNY	LOC100128811
CCT6A	LOC100129055
CCT6P1	LOC100130705
CCT6P3	LOC100133091
CD36	LOC100133308
CDC123	LOC100192204
CDH23	LOC100287482
CDK1	LOC100287704
CDK14	LOC100287834
CDK6	LOC100499489
CDNF	LOC168474
CELF2	LOC220906
CEP55	LOC220930
CFHR3	LOC220980
CFLP1	LOC283033
CH25H	LOC283070
CHAT	LOC338579
CHCHD3	LOC387646
CHRM2	LOC387647
CHST15	LOC389493
CHUK	LOC401387
CLDN12	LOC401397
CLEC2L	LOC407835
CLEC5A	LOC441666
CLIP2	LOC493754
CLRN3	LOC541473
CNNM1	LOC641746
CNNM2	LOC643955
CNOT4	LOC646329
COL17A1	LOC649395
COL1A2	LOC650226
COMMD3	LOC728066
COPG2	LOC729156
COX15	LOC729668
CPA1	LOC731789
CPA2	LOC84856
CPA4	LRGUK
CPA5	LRRC4
CPEB3	LYZL1
CPN1	LYZL2
CPXM2	MAGI2
CRCP	MAP3K8
CREB3L2	MARCH8
CREM	MASTL
CROT	MCM10
CRTAC1	MDFIC
CSGALNACT2	MEIG1
CTBP2	MEST
CTNNA3	MESTIT1
CTSLL2	METTL2B
CUBN	MGAM
CUEDC2	MGC16142
CUL2	MGC26647
CUTC	MGC72080
CUZD1	MIR1265
CWF19L1	MIR129-1
CXCL12	MIR182
CYP17A1	MIR183
CYP26A1	MIR1915
CYP26C1	MIR29A
CYP2C18	MIR29B1
CYP2C19	MIR3147
CYP2C8	MIR3156-1
CYP2C9	MIR335
CYP2E1	MIR4283-1
CYP51A1	MIR4283-2
DBF4	MIR4293
DCLRE1A	MIR489
DCLRE1C	MIR511-1
DDX21	MIR511-2
DDX50	MIR591
DENND2A	MIR592
DGKI	MIR593
DHDPSL	MIR603
DHTKD1	MIR604
DHX32	MIR653
DIP2C	MIR938
DKFZp434L192	MIR96
DMBT1	MKLN1
DMTF1	MKX
DNA2	MLLT10
DNAJC1	MPP7
DNAJC12	MRC1
DNMBP	MRC1L1
DNTT	MRPS17
DOCK1	MSRB2
DPCD	MTERF
DPP6	MTPAP
DPY19L2P4	MTRNR2L6
DPYSL4	MTRNR2L7
DRGX	MYL10
DUSP5	MYO3A
DUX4	NCF1C
DUX4L2	NCRNA00174
DUX4L3	NCRNA00202
DUX4L5	NCRNA00264
DUX4L6	NDUFA5
DUX4L7	NEBL
DYDC1	NMT2
DYDC2	NRCAM
DYNC1I1	NRF1
EBF3	NRP1
ECHDC3	NSUN5P1
ECHS1	NSUN6
EGFR	NUDT5
EGR2	OCM2
EIF3A	OLAH
EIF5AL1	OPN1SW
ELOVL3	OPTN
EMX2	OR13A1
EMX2OS	OTUD1
ENKUR	PARD3
ENTPD1	PAX4
ENTPD7	PCLO
EPC1	PDK4
ERCC6	PDSS1
ERLIN1	PEG10
ERV3	PEX1
EXOC4	PFKP
EXOC6	PHKG1
EXOSC1	PHTF2
FAM107B	PHYH
FAM133B	PION
FAM13C	PIP4K2A
FAM160B1	PITRM1
FAM170B	PLXDC2
FAM171A1	PLXNA4
FAM175B	PMS2L2
FAM178A	PMS2P3
FAM180A	PMS2P4
FAM185A	PMS2P5
FAM188A	PODXL
FAM196A	POM121C
FAM21C	POMZP3
FAM22A	PON1
FAM23A	PON2
FAM24A	PON3
FAM24B	PPP1R3A
FAM25A	PPP1R9A
FAM25B	PRINS
FAM25C	PRPF18
FAM25G	PRRT4
FAM35A	PRTFDC1
FAM40B	PSPH
FAM45A	PTCHD3
FAM45B	PTER
FAM53B	PTF1A
FAM71F1	PTPLA
FAM71F2	PTPN12
FANK1	RAB18
FAS	RABGEF1
FAS-AS	RASGEF1A
FBXL15	RASSF4
FBXO18	RBM28
FBXW4	RET
FGF8	RPL13AP17
FGFBP3	RPP38
FGFR2	RSBN1L
FKBP9L	RSU1
FLJ37035	RUNDC3B
FLJ37201	SAMD9
FLJ40852	SAMD9L
FLJ41350	SBDS
FLJ43663	SEC61A2
FLJ45340	SEMA3A
FLJ45983	SEMA3C
FLJ46361	SEMA3D
FLNC	SEMA3E
FOXI2	SEPHS1
FOXP2	SEPT14
FRA10AC1	SGCE
FRAT1	SHFM1
FRAT2	SLC12A9
FRG2B	SLC25A13
FRMD4A	SLC25A40
FRMPD2	SLC35B4
FSCN3	SLC39A12
FXYD4	SMO
FZD1	SMURF1
FZD8	SND1
GAD2	SNORA15
GATA3	SNORA22
GATAD1	SOX2
GBAS	SOX2OT
GBF1	SPAG6
GCC1	SPAM1
GDF10	SPDYE5
GDF2	SPDYE8P
GDI2	SRCRB4D
GFRA1	SRI
GJD4	SRRT
GLRX3	ST8SIA6
GLUD1	STAG3L1
GNAI1	STAG3L2
GNAT3	STAG3L4
GNG11	STAM
GNGT1	STEAP1
GOLGA7B	STEAP2
GOT1	STEAP4
GPAM	SUMF2
GPR120	SUV39H2
GPR123	SVIL
GPR158	TAC1
GPR26	TACC2
GPR37	TECPR1
GPR85	TES
GRID1	TFEC
GRK5	TFPI2
GRM8	THNSL1
GSTO1	TMEM168
GSTO2	TMEM209
GTF2IRD1	TMEM229A
GTPBP10	TMEM60
GTPBP4	TMEM72
GUCY2GP	TNPO3
GUSB	TNRC18
HABP2	TP53TG1
HECTD2	TPI1P2
HELLS	TPST1
HEPACAM2	TRDMT1
HERC4	TRIM73
HGF	TRIP6
HHEX	TSGA13
HIF1AN	TSGA14
HIP1	TSPAN33
HIPK2	TYW1
HMX2	TYW1B
HMX3	UBE2H
HNRNPA3P1	UCMA
HNRNPF	UPF2
HNRNPH3	UPK3B
HPS1	USP6NL
HPS6	VIM
HPSE2	VKORC1L1
HSD17B7P2	VOPP1
HSPA12A	WAC
HSPA14	WASL
HTR7	WBSCR16
HTRA1	WBSCR17
HYAL4	YME1L1
HYALP1	ZAN
IDE	ZC3HC1
IDI1	ZEB1
IDI2	ZNF107
IFIT1	ZNF117
IFIT1B	ZNF138
IFIT2	ZNF22
IFIT3	ZNF239
IFIT5	ZNF248
IFRD1	ZNF25
IKZF5	ZNF273
IL15RA	ZNF32
IL2RA	ZNF33A
IMMP2L	ZNF33B
IMPDH1	ZNF37A
INA	ZNF37BP
INPP5A	ZNF438
INPP5F	ZNF485
INTS4L1	ZNF487P
INTS4L2	ZNF679
IQUB	ZNF680
IRF5	ZNF713
ITGA8	ZNF716
ITGB1	ZNF727
ITIH2	ZNF735
ITIH5	ZNF736
ITPRIP	ZNF800
JAKMIP3	ZNF804B
JHDM1D	ZP3
JMJD1C
KAZALD1
KCNIP2
KCNK18
KCNMA1
KCP
KCTD7
KIAA1147
KIAA1217
KIAA1279
KIAA1462
KIAA1549
KIAA1598
KIF11
KIF20B
KIF5B
KILLIN
KIN
KLF14
KLF6
KLHDC10
KLRG2
KNDC1
KRIT1
LAMB1
LANCL2
LARP4B
LBX1
LCOR
LDB1
LDB3
LEP
LGI1
LHPP
LIPA
LIPF
LIPJ
LIPK
LIPM
LIPN
LMOD2
LMTK2
LOC100124692
LOC100128054
LOC100128098
LOC100128811
LOC100129055
LOC100129148
LOC100130705
LOC100131199
LOC100132707
LOC100133091
LOC100133308
LOC100134229
LOC100134713
LOC100169752
LOC100188947
LOC100192204
LOC100216001
LOC100270710
LOC100287482
LOC100287704
LOC100287834
LOC100288974
LOC100499489
LOC143188
LOC154872
LOC168474
LOC202781
LOC220906
LOC220930
LOC220980
LOC254312
LOC282997
LOC283033
LOC283038
LOC283070
LOC283089
LOC338579
LOC338588
LOC387646
LOC387647
LOC387723
LOC399744
LOC399815
LOC401387
LOC401397
LOC407835
LOC439949
LOC441666
LOC493754
LOC619207
LOC641746
LOC642826
LOC643955
LOC646329
LOC649395
LOC650226
LOC728066
LOC728190
LOC728377
LOC729020
LOC729156
LOC729668
LOC731789
LOC84856
LOC84989
LOXL4
LRGUK
LRIT1
LRRC18
LRRC27
LRRC4
LRRTM3
LUC7L2
LUZP6
LYZL1
LYZL2
LZTS2
MAGI2
MAP3K8
MAPK8
MARCH5
MARCH8
MARVELD1
MASTL
MAT1A
MCM10
MDFIC
MEIG1
MEST
MESTIT1
METTL10
METTL2B
MGAM
MGC16142
MGC26647
MGEA5
MGMT
MINPP1
MIR107
MIR1265
MIR1287
MIR129-1
MIR1296
MIR1307
MIR146B
MIR182
MIR183
MIR1915
MIR202
MIR2110
MIR29A
MIR29B1
MIR3147
MIR3155
MIR3156-1
MIR3157
MIR3158-1
MIR3158-2
MIR335
MIR346
MIR378C
MIR4283-1
MIR4283-2
MIR4293
MIR4294
MIR4295
MIR4296
MIR4297
MIR489
MIR490
MIR511-1
MIR511-2
MIR592
MIR593
MIR603
MIR604
MIR608
MIR609
MIR653
MIR936
MIR938
MIR96
MKI67
MKLN1
MKRN1
MKX
MLLT10
MMP21
MMRN2
MMS19
MORN4
MPP7
MRC1
MRC1L1
MRPL43
MRPS17
MRPS33
MSMB
MSRB2
MTERF
MTG1
MTPAP
MTPN
MTRNR2L5
MTRNR2L7
MXI1
MYO3A
MYOF
MYPN
NANOS1
NCOA4
NCRNA00081
NCRNA00093
NCRNA00168
NCRNA00174
NCRNA00200
NCRNA00202
NCRNA00263
NCRNA00264
NDUFA5
NDUFB2
NDUFB8
NEBL
NET1
NEURL
NFKB2
NHLRC2
NKX1-2
NKX2-3
NKX6-2
NMT2
NOC3L
NOLC1
NPM3
NPS
NRAP
NRBF2
NRCAM
NRF1
NRG3
NRP1
NSMCE4A
NSUN6
NT5C2
NUDT5
NUDT9P1
NUP205
OAT
OBFC1
OCM2
OGDHL
OLAH
OPALIN
OPN1SW
OPN4
OPTN
OR13A1
OR9A4
OTUD1
PANK1
PAOX
PAPSS2
PARD3
PARG
PARP12
PAX2
PAX4
PAXIP1
PBLD
PCDH15
PCGF5
PCGF6
PCLO
PDCD11
PDCD4
PDE6C
PDK4
PDLIM1
PDSS1
PDZD7
PDZD8
PEG10
PEX1
PFKFB3
PFKP
PGAM1
PGBD3
PHKG1
PHTF2
PHYH
PHYHIPL
PI4K2A
PIK3AP1
PIP4K2A
PIPSL
PITRM1
PITX3
PKD2L1
PL-5283
PLCE1
PLEKHA1
PLXDC2
PLXNA4
PMS2P4
PNLIP
PNLIPRP1
PNLIPRP2
PNLIPRP3
PODXL
POLL
POLR2J2
POMZP3
PON1
PON2
PON3
POT1
POU6F2
PPAPDC1A
PPP1R3A
PPP1R3C
PPP1R9A
PPP2R2D
PPRC1
PRAP1
PRDX3
PRINS
PRKAG2
PRKCQ
PRKG1
PRLHR
PRPF18
PRRT4
PRSS37
PRTFDC1
PSD
PSPH
PSTK
PTCHD3
PTEN
PTER
PTF1A
PTN
PTPLA
PTPN12
PTPN20A
PTPN20B
PTPRE
PWWP2B
PYROXD2
RAB11FIP2
RAB18
RAB19
RABGEF1
RASGEF1A
RASSF4
RBM17
RBM20
RBM28
RBP3
RBP4
REEP3
RET
RGS10
RHOBTB1
RNLS
RPL13AP17
RPL13AP6
RPP30
RPP38
RRP12
RSBN1L
RSU1
RTKN2
RUFY2
RUNDC3B
SAMD9
SAMD9L
SBDS
SCD
SDK1
SEC23IP
SEC31B
SEC61A2
SEC61G
SEMA3A
SEMA3C
SEMA3D
SEMA3E
SEMA4G
SEPHS1
SEPT14
SEPT7L
SFMBT2
SFRP5
SFTA1P
SFTPA2
SFXN2
SFXN3
SFXN4
SGCE
SH2D4B
SH3PXD2A
SHOC2
SIRT1
SLC13A4
SLC16A12
SLC16A9
SLC18A2
SLC18A3
SLC25A13
SLC25A16
SLC25A28
SLC25A40
SLC29A3
SLC35B4
SLC37A3
SLC39A12
SLIT1
SLK
SMC3
SMNDC1
SMO
SNCG
SND1
SNORA12
SNORA15
SNORA19
SNORA22
SNORD98
SORBS1
SORCS1
SORCS3
SPAG6
SPAM1
SPDYE2
SPDYE2L
SPRN
SPRNP1
SRGN
SRI
SSBP1
ST8SIA6
STAG3L4
STAM
STAMBPL1
STEAP1
STEAP2
STEAP4
STK32C
STOX1
STRA8
SUFU
SUMF2
SUPV3L1
SUV39H2
SVIL
SVOPL
SYCE1
TACC2
TAF3
TAF5
TAS2R3
TAS2R38
TAS2R4
TAS2R5
TBC1D12
TBXAS1
TCERG1L
TCF7L2
TCTN3
TDRD1
TECPR1
TECTB
TES
TET1
TFEC
TFPI2
THNSL1
TIAL1
TIMM23
TLL2
TLX1
TLX1NB
TM9SF3
TMEM140
TMEM168
TMEM180
TMEM20
TMEM209
TMEM213
TMEM229A
TMEM26
TMEM60
TMEM72
TNKS2
TNPO3
TP53TG1
TPI1P2
TPK1
TPST1
TRDMT1
TRIM24
TRIM8
TRRAP
TRUB1
TSGA13
TSGA14
TSPAN14
TSPAN33
TTC26
TUBAL3
TUBGCP2
TYW1
UBE2H
UBN2
UBTD1
UCMA
UCN3
UNC5B
UPF2
UROS
USMG5
USP6NL
UTF1
VAX1
VENTX
VIM
VKORC1L1
VOPP1
VPS26A
VTI1A
VWA2
WAC
WAPAL
WASL
WBSCR17
WBSCR28
WDFY4
WDR11
WDR37
WDR91
WEE2
WNT8B
XPNPEP1
YME1L1
ZC3HAV1
ZC3HAV1L
ZC3HC1
ZDHHC16
ZDHHC6
ZEB1
ZFYVE27
ZMYND11
ZNF107
ZNF117
ZNF138
ZNF22
ZNF239
ZNF248
ZNF25
ZNF273
ZNF32
ZNF33A
ZNF33B
ZNF365
ZNF37A
ZNF37BP
ZNF438
ZNF479
ZNF485
ZNF487P
ZNF488
ZNF511
ZNF518A
ZNF679
ZNF680
ZNF713
ZNF716
ZNF727
ZNF735
ZNF736
ZNF800
ZNF804B
ZNF92
ZRANB1
ZWINT
tAKR
